# Supplementary material for: 4-[(E)-4-Methoxy­benzyl­ideneamino]-3-{1-[4-(2-methyl­prop­yl)phen­yl]eth­yl}-1H-1,2,4-triazole-5(4H)-thione
Source: Acta Crystallogr Sect E Struct Rep Online. 2009 Apr 30;65(Pt 5):o1149–50. doi: 10.1107/S1600536809014949 (PMC2977816; doi:10.1107/S1600536809014949)
Supplement: Supplementary file 1 [file e-65-o1149-sup1.cif]

##############################################################################
###                                                                        ###
###        Electronic paper (Acta Crystallographica Section E)             ###
###                                                                        ###
##############################################################################
#                                                                            #
# This CIF contains the data in a paper accepted for publication in Acta     #
# Crystallographica Section E. It conforms to the requirements of Notes      #
# for Authors for Section E, and has been peer reviewed under the auspices   #
# of the IUCr Commission on Journals.                                        #
#                                                                            #
# Full details of the Crystallographic Information File format               #
# are given in the paper "The Crystallographic Information File (CIF):       #
# a New Standard Archive File for Crystallography" by S. R. Hall, F. H.      #
# Allen and I. D. Brown [Acta Cryst. (1991), A47, 655-685].                  #
#                                                                            #
# The current version of the core CIF dictionary is obtainable from          #
# ftp://ftp.iucr.org/pub/cif_core.dic. The current version number is 2.4.    #
#                                                                            #
# Software is freely available for graphical display of the structure(s) in  #
# this CIF.  For information consult the CIF home page http://www.iucr.org/  #
# cif/home.html                                                              #
#                                                                            #
# This file may be used for bona fide research purposes within the           #
# scientific community so long as proper attribution is given to the journal # 
# article from which it was obtained.                                        #
#                                                                            #
##############################################################################
                                             
data_global
_audit_creation_method     'form.cif (version 2.0)'
_journal_data_validation_number     ?
_journal_date_recd_electronic     2009-04-21
_journal_date_accepted     2009-04-22
_journal_name_full     'Acta Crystallographica, Section E'
_journal_year     2009
_journal_volume     65
_journal_issue      5
_journal_page_first     o1149
_journal_page_last     o1150
_journal_paper_category     QO
_journal_coeditor_code     CI2785
_publ_contact_author_name     'Prof. Fun Hoong Kun'
_publ_contact_author_address
;
      X-ray Crystallography Unit
      School of Physics
      Universiti Sains Malaysia
      11800 USM, Penang
      MALAYSIA
;
_publ_contact_author_email     'hkfun@usm.my'
_publ_contact_author_fax     '604 6579150'
_publ_contact_author_phone     '604 6533652'
_publ_section_title
;\
4-[(<i>E</i>)-4-Methoxybenzylideneamino]-3-{1-[4-(2-methylpropyl)phenyl]ethyl}-\
1<i>H</i>-1,2,4-triazole-5(4<i>H</i>)-thione
;
loop_
    _publ_author_name
    _publ_author_footnote
    _publ_author_address
    'Hoong-Kun Fun'
;
Thomson Reuters Researcher ID: A-3561-2009.
;
;
      X-ray Crystallography Unit
      School of Physics
      Universiti Sains Malaysia
      11800 USM, Penang
      Malaysia
;
    'Samuel Robinson Jebas'
;
      Thomson Reuters Researcher ID: A-5473-2009;
      Permanent address: Department of Physics,
      Karunya University,
      Karunya Nagar,
      Coimbatore 641114,
      India.
;
;
      X-ray Crystallography Unit
      School of Physics
      Universiti Sains Malaysia
      11800 USM, Penang
      Malaysia
;
    'Sujith, K.V' .
;
      Department of Studies in Chemistry,
      Mangalore University,
      Mangalagangotri,
      Mangalore 574 199,
      India
;
    'Balakrishna Kalluraya' .
;
      Department of Studies in Chemistry,
      Mangalore University,
      Mangalagangotri,
      Mangalore 574 199,
      India
;
data_I
_audit_creation_method     SHELXL-97
_chemical_name_systematic
;
4-[(<i>E</i>)-4-Methoxybenzylideneamino]-3-{1-[4-(2-methylpropyl)phenyl]ethyl}-
1<i>H</i>-1,2,4-triazole-5(4<i>H</i>)-thione
;
_chemical_name_common
;
;
_chemical_formula_moiety     'C22 H26 N4 O S'
_chemical_formula_sum     'C22 H26 N4 O S'
_chemical_formula_iupac     'C22 H26 N4 O S'
_chemical_formula_weight     394.53
_chemical_melting_point     ?
_symmetry_cell_setting     'Triclinic'
_symmetry_space_group_name_H-M     'P -1'
_symmetry_space_group_name_Hall     '-P 1'
loop_
    _symmetry_equiv_pos_as_xyz
    'x, y, z'
    '-x, -y, -z'
_cell_length_a     7.94460(10)
_cell_length_b     11.1392(2)
_cell_length_c     12.3797(2)
_cell_angle_alpha     77.7690(10)
_cell_angle_beta     79.0250(10)
_cell_angle_gamma     80.0630(10)
_cell_volume     1041.08(3)
_cell_formula_units_Z     2
_cell_measurement_reflns_used     9938
_cell_measurement_theta_min     2.77
_cell_measurement_theta_max     36.76
_cell_measurement_temperature     100.0
_exptl_crystal_description     Block
_exptl_crystal_colour     colourless
_exptl_crystal_size_max     0.50
_exptl_crystal_size_mid     0.27
_exptl_crystal_size_min     0.13
_exptl_crystal_density_diffrn     1.259
_exptl_crystal_density_meas     ?
_exptl_crystal_density_method     'not measured'
_exptl_crystal_F_000     420
_exptl_absorpt_coefficient_mu     0.175
_exptl_absorpt_correction_type     multi-scan
_exptl_absorpt_process_details     '(SADABS; Bruker, 2005)'
_exptl_absorpt_correction_T_min     0.9180
_exptl_absorpt_correction_T_max     0.9771
_exptl_special_details
;
The crystal was placed in the cold stream of an Oxford Cyrosystems Cobra
open-flow nitrogen cryostat (Cosier & Glazer, 1986) operating at 100.0(1) K.
;
_diffrn_ambient_temperature     100
_diffrn_radiation_type     MoK\a
_diffrn_radiation_wavelength     0.71073
_diffrn_radiation_source     'fine-focus sealed tube'
_diffrn_radiation_monochromator     graphite
_diffrn_measurement_device_type     'Bruker SMART APEXII CCD area-detector'
_diffrn_measurement_method     '\f and \w'
_diffrn_detector_area_resol_mean     .
_diffrn_reflns_number     38166
_diffrn_reflns_av_R_equivalents     0.0291
_diffrn_reflns_av_sigmaI/netI     0.0286
_diffrn_reflns_theta_min     1.89
_diffrn_reflns_theta_max     35.00
_diffrn_reflns_theta_full     35.00
_diffrn_measured_fraction_theta_max     0.994
_diffrn_measured_fraction_theta_full     0.994
_diffrn_reflns_limit_h_min     -12
_diffrn_reflns_limit_h_max     12
_diffrn_reflns_limit_k_min     -17
_diffrn_reflns_limit_k_max     17
_diffrn_reflns_limit_l_min     -19
_diffrn_reflns_limit_l_max     19
_diffrn_standards_number     0
_diffrn_standards_interval_count     .
_diffrn_standards_interval_time     .
_diffrn_standards_decay_%     ?
_refine_special_details
;
Refinement of <i>F</i>^2^ against ALL reflections. The weighted <i>R</i>-factor
<i>wR</i> and goodness of fit <i>S</i> are based on <i>F</i>^2^, conventional
<i>R</i>-factors <i>R</i> are based on <i>F</i>, with <i>F</i> set to zero for
negative <i>F</i>^2^. The threshold expression of <i>F</i>^2^ >
\s(<i>F</i>^2^) is used only for calculating <i>R</i>-factors(gt) <i>etc</i>.
and is not relevant to the choice of reflections for refinement.
<i>R</i>-factors based on <i>F</i>^2^ are statistically about twice as large
as those based on <i>F</i>, and <i>R</i>- factors based on ALL data will be
even larger.
;
_reflns_number_total     9105
_reflns_number_gt     7573
_reflns_threshold_expression     I>2\s(I)
_refine_ls_structure_factor_coef     Fsqd
_refine_ls_matrix_type     full
_refine_ls_R_factor_all     0.0505
_refine_ls_R_factor_gt     0.0400
_refine_ls_wR_factor_gt     0.1042
_refine_ls_wR_factor_ref     0.1107
_refine_ls_goodness_of_fit_ref     1.032
_refine_ls_restrained_S_all     1.032
_refine_ls_number_reflns     9105
_refine_ls_number_parameters     281
_refine_ls_number_restraints     0
_refine_ls_hydrogen_treatment     mixed
_refine_ls_weighting_scheme     calc
_refine_ls_weighting_details
         'calc w=1/[\s^2^(Fo^2^)+(0.0555P)^2^+0.2526P] where P=(Fo^2^+2Fc^2^)/3'
_atom_sites_solution_hydrogens     geom
_atom_sites_solution_primary     direct
_atom_sites_solution_secondary     difmap
_refine_ls_shift/su_max     0.001
_refine_ls_shift/su_mean     0.000
_refine_diff_density_max     0.645
_refine_diff_density_min     -0.289
_refine_ls_extinction_method     none
_refine_ls_extinction_coef     ?
loop_
    _atom_type_symbol
    _atom_type_description
    _atom_type_scat_dispersion_real
    _atom_type_scat_dispersion_imag
    _atom_type_scat_source
    'C' 'C' 0.0033 0.0016
                         'International Tables Vol C Tables 4.2.6.8 and 6.1.1.4'
    'H' 'H' 0.0000 0.0000
                         'International Tables Vol C Tables 4.2.6.8 and 6.1.1.4'
    'N' 'N' 0.0061 0.0033
                         'International Tables Vol C Tables 4.2.6.8 and 6.1.1.4'
    'O' 'O' 0.0106 0.0060
                         'International Tables Vol C Tables 4.2.6.8 and 6.1.1.4'
    'S' 'S' 0.1246 0.1234
                         'International Tables Vol C Tables 4.2.6.8 and 6.1.1.4'
_computing_data_collection     'APEX2 (Bruker, 2005)'
_computing_cell_refinement     'SAINT (Bruker, 2005)'
_computing_data_reduction     'SAINT (Bruker, 2005)'
_computing_structure_solution     'SHELXTL (Sheldrick, 2008)'
_computing_structure_refinement     'SHELXTL (Sheldrick, 2008)'
_computing_molecular_graphics     'SHELXTL (Sheldrick, 2008)'
_computing_publication_material
;
SHELXTL (Sheldrick, 2008) and PLATON (Spek, 2009)
;
loop_
    _atom_site_type_symbol
    _atom_site_label
    _atom_site_fract_x
    _atom_site_fract_y
    _atom_site_fract_z
    _atom_site_U_iso_or_equiv
    _atom_site_adp_type
    _atom_site_calc_flag
    _atom_site_refinement_flags
    _atom_site_occupancy
    _atom_site_disorder_assembly
    _atom_site_disorder_group
    S S1 0.28546(3) 0.91565(2) 0.481988(17) 0.01833(5) Uani d . 1 . .
    O O1 1.15746(9) 0.44217(7) 0.65279(6) 0.02374(14) Uani d . 1 . .
    N N1 0.01719(10) 0.92699(7) 0.65460(6) 0.01744(13) Uani d . 1 . .
    N N2 -0.04031(10) 0.86893(8) 0.76193(6) 0.01929(14) Uani d . 1 A .
    N N3 0.23009(9) 0.79552(7) 0.70327(6) 0.01442(12) Uani d . 1 A .
    N N4 0.38158(9) 0.71119(7) 0.70940(6) 0.01542(12) Uani d . 1 . .
    C C1 0.17881(10) 0.88191(8) 0.61363(7) 0.01473(13) Uani d . 1 . .
    C C2 0.09098(11) 0.78783(8) 0.78932(7) 0.01672(14) Uani d . 1 . .
    C C3 0.09472(18) 0.69214(14) 0.89541(11) 0.0151(2) Uani d P 0.907(3) A 1
    H H3A 0.1528 0.6133 0.8746 0.018 Uiso calc PR 0.907(3) A 1
    C C14 -0.09117(14) 0.67381(11) 0.95160(9) 0.0238(3) Uani d P 0.907(3) A 1
    H H14A -0.1459 0.6413 0.9034 0.036 Uiso calc PR 0.907(3) A 1
    H H14B -0.1551 0.7520 0.9651 0.036 Uiso calc PR 0.907(3) A 1
    H H14C -0.0886 0.6167 1.0214 0.036 Uiso calc PR 0.907(3) A 1
    C C3A 0.061(2) 0.7326(14) 0.9050(13) 0.021(2) Uani d P 0.093(3) A 2
    H H3AA -0.0491 0.7717 0.9410 0.025 Uiso calc PR 0.093(3) A 2
    C C14A 0.0488(19) 0.6028(14) 0.9039(10) 0.037(4) Uani d P 0.093(3) A 2
    H H14D -0.0359 0.6001 0.8588 0.056 Uiso calc PR 0.093(3) A 2
    H H14E 0.0149 0.5605 0.9790 0.056 Uiso calc PR 0.093(3) A 2
    H H14F 0.1593 0.5630 0.8731 0.056 Uiso calc PR 0.093(3) A 2
    C C13 0.73078(13) 0.89352(10) 1.25067(9) 0.02513(18) Uani d . 1 . .
    H H13A 0.8040 0.9571 1.2222 0.038 Uiso calc R 1 . .
    H H13B 0.8007 0.8137 1.2582 0.038 Uiso calc R 1 . .
    H H13C 0.6668 0.9055 1.3225 0.038 Uiso calc R 1 . .
    C C4 0.19848(11) 0.72643(8) 0.97397(7) 0.01640(14) Uani d . 1 . .
    C C5 0.13401(11) 0.81940(9) 1.03721(7) 0.01883(15) Uani d . 1 A .
    H H5A 0.0272 0.8665 1.0283 0.023 Uiso calc R 1 . .
    C C6 0.22794(12) 0.84237(9) 1.11351(7) 0.01903(15) Uani d . 1 . .
    H H6A 0.1821 0.9037 1.1556 0.023 Uiso calc R 1 A .
    C C7 0.39036(11) 0.77416(8) 1.12736(7) 0.01561(14) Uani d . 1 A .
    C C8 0.45494(11) 0.68414(8) 1.06158(7) 0.01569(14) Uani d . 1 . .
    H H8A 0.5638 0.6392 1.0679 0.019 Uiso calc R 1 A .
    C C9 0.36033(11) 0.65989(8) 0.98659(7) 0.01643(14) Uani d . 1 A .
    H H9A 0.4061 0.5984 0.9445 0.020 Uiso calc R 1 . .
    C C10 0.49455(13) 0.79371(8) 1.21069(7) 0.01946(16) Uani d . 1 . .
    H H10A 0.5707 0.7175 1.2312 0.023 Uiso calc R 1 A .
    H H10B 0.4157 0.8096 1.2778 0.023 Uiso calc R 1 . .
    C C11 0.60476(11) 0.90032(8) 1.16960(7) 0.01771(15) Uani d . 1 A .
    H H11A 0.6727 0.8897 1.0966 0.021 Uiso calc R 1 . .
    C C12 0.49358(13) 1.02704(9) 1.15505(8) 0.02153(16) Uani d . 1 . .
    H H12A 0.5671 1.0909 1.1330 0.032 Uiso calc R 1 A .
    H H12B 0.4201 1.0371 1.2246 0.032 Uiso calc R 1 . .
    H H12C 0.4236 1.0329 1.0984 0.032 Uiso calc R 1 . .
    C C15 0.52183(11) 0.75344(8) 0.65702(7) 0.01516(14) Uani d . 1 . .
    H H15A 0.5176 0.8354 0.6196 0.018 Uiso calc R 1 . .
    C C16 0.68701(10) 0.67289(8) 0.65650(7) 0.01452(13) Uani d . 1 . .
    C C17 0.70399(11) 0.55401(8) 0.72377(7) 0.01873(15) Uani d . 1 . .
    H H17A 0.6074 0.5249 0.7704 0.022 Uiso calc R 1 . .
    C C18 0.86260(12) 0.48024(9) 0.72112(8) 0.02101(16) Uani d . 1 . .
    H H18A 0.8731 0.4024 0.7669 0.025 Uiso calc R 1 . .
    C C19 1.00817(11) 0.52267(8) 0.64930(7) 0.01772(15) Uani d . 1 . .
    C C20 0.99354(11) 0.63973(8) 0.58088(7) 0.01699(14) Uani d . 1 . .
    H H20A 1.0895 0.6678 0.5327 0.020 Uiso calc R 1 . .
    C C21 0.83293(11) 0.71389(8) 0.58586(7) 0.01655(14) Uani d . 1 . .
    H H21A 0.8229 0.7924 0.5411 0.020 Uiso calc R 1 . .
    C C22 1.30675(12) 0.47650(9) 0.57506(8) 0.02174(16) Uani d . 1 . .
    H H22A 1.3986 0.4081 0.5787 0.033 Uiso calc R 1 . .
    H H22B 1.3432 0.5464 0.5936 0.033 Uiso calc R 1 . .
    H H22C 1.2787 0.4981 0.5007 0.033 Uiso calc R 1 . .
    H H1N1 -0.0570(19) 0.9791(14) 0.6181(12) 0.032(4) Uiso d . 1 . .
loop_
    _atom_site_aniso_label
    _atom_site_aniso_U_11
    _atom_site_aniso_U_22
    _atom_site_aniso_U_33
    _atom_site_aniso_U_12
    _atom_site_aniso_U_13
    _atom_site_aniso_U_23
    S1 0.01509(9) 0.02322(11) 0.01447(9) 0.00021(7) -0.00279(6) -0.00051(7)
    O1 0.0149(3) 0.0231(3) 0.0274(3) 0.0035(2) -0.0003(2) 0.0004(3)
    N1 0.0139(3) 0.0221(3) 0.0159(3) 0.0014(3) -0.0040(2) -0.0045(2)
    N2 0.0143(3) 0.0277(4) 0.0161(3) -0.0012(3) -0.0027(2) -0.0057(3)
    N3 0.0122(3) 0.0167(3) 0.0142(3) -0.0006(2) -0.0029(2) -0.0028(2)
    N4 0.0137(3) 0.0163(3) 0.0160(3) 0.0004(2) -0.0041(2) -0.0028(2)
    C1 0.0137(3) 0.0164(3) 0.0148(3) -0.0007(3) -0.0043(2) -0.0037(3)
    C2 0.0133(3) 0.0229(4) 0.0148(3) -0.0038(3) -0.0024(2) -0.0041(3)
    C3 0.0142(5) 0.0172(6) 0.0143(4) -0.0034(4) -0.0019(3) -0.0028(4)
    C14 0.0181(4) 0.0339(6) 0.0210(4) -0.0111(4) -0.0002(3) -0.0054(4)
    C3A 0.018(6) 0.017(6) 0.026(6) -0.002(5) -0.008(4) 0.002(5)
    C14A 0.044(8) 0.047(8) 0.025(5) -0.025(6) -0.012(5) 0.003(5)
    C13 0.0234(4) 0.0274(5) 0.0288(4) -0.0026(4) -0.0101(4) -0.0098(4)
    C4 0.0156(3) 0.0199(4) 0.0137(3) -0.0054(3) -0.0023(3) -0.0007(3)
    C5 0.0148(3) 0.0208(4) 0.0198(4) -0.0007(3) -0.0028(3) -0.0029(3)
    C6 0.0184(4) 0.0192(4) 0.0192(3) -0.0010(3) -0.0015(3) -0.0056(3)
    C7 0.0182(3) 0.0152(3) 0.0134(3) -0.0034(3) -0.0030(3) -0.0012(2)
    C8 0.0152(3) 0.0154(3) 0.0163(3) -0.0019(3) -0.0035(3) -0.0020(3)
    C9 0.0173(3) 0.0169(3) 0.0155(3) -0.0033(3) -0.0018(3) -0.0038(3)
    C10 0.0255(4) 0.0182(4) 0.0164(3) -0.0046(3) -0.0076(3) -0.0019(3)
    C11 0.0176(4) 0.0198(4) 0.0170(3) -0.0031(3) -0.0031(3) -0.0057(3)
    C12 0.0224(4) 0.0187(4) 0.0234(4) -0.0041(3) -0.0035(3) -0.0028(3)
    C15 0.0154(3) 0.0146(3) 0.0162(3) -0.0009(3) -0.0050(3) -0.0032(3)
    C16 0.0137(3) 0.0147(3) 0.0153(3) -0.0011(3) -0.0032(2) -0.0027(2)
    C17 0.0154(3) 0.0185(4) 0.0188(3) -0.0009(3) -0.0010(3) 0.0015(3)
    C18 0.0173(4) 0.0188(4) 0.0220(4) 0.0000(3) -0.0008(3) 0.0031(3)
    C19 0.0148(3) 0.0176(4) 0.0194(3) 0.0000(3) -0.0025(3) -0.0025(3)
    C20 0.0146(3) 0.0163(3) 0.0196(3) -0.0032(3) -0.0013(3) -0.0027(3)
    C21 0.0164(3) 0.0142(3) 0.0187(3) -0.0027(3) -0.0030(3) -0.0018(3)
    C22 0.0152(4) 0.0257(4) 0.0237(4) 0.0000(3) -0.0010(3) -0.0072(3)
_geom_special_details
;
All e.s.d.'s (except the e.s.d. in the dihedral angle between two l.s. planes)
are estimated using the full covariance matrix. The cell e.s.d.'s are taken
into account individually in the estimation of e.s.d.'s in distances, angles
and torsion angles; correlations between e.s.d.'s in cell parameters are only
used when they are defined by crystal symmetry. An approximate (isotropic)
treatment of cell e.s.d.'s is used for estimating e.s.d.'s involving l.s.
planes.
;
loop_
    _geom_bond_atom_site_label_1
    _geom_bond_atom_site_label_2
    _geom_bond_site_symmetry_2
    _geom_bond_distance
    _geom_bond_publ_flag
    S1 C1 . 1.6852(8) ?
    O1 C19 . 1.3597(11) ?
    O1 C22 . 1.4300(11) ?
    N1 C1 . 1.3399(11) ?
    N1 N2 . 1.3781(11) ?
    N1 H1N1 . 0.872(15) ?
    N2 C2 . 1.3033(12) ?
    N3 C1 . 1.3813(10) ?
    N3 C2 . 1.3818(11) ?
    N3 N4 . 1.3968(10) ?
    N4 C15 . 1.2885(11) ?
    C2 C3A . 1.425(15) ?
    C2 C3 . 1.5075(16) ?
    C3 C4 . 1.5307(15) ?
    C3 C14 . 1.5360(17) ?
    C3 H3A . 0.98 ?
    C14 H14A . 0.96 ?
    C14 H14B . 0.96 ?
    C14 H14C . 0.96 ?
    C3A C14A . 1.47(2) ?
    C3A C4 . 1.492(14) ?
    C3A H3AA . 0.98 ?
    C14A H14D . 0.96 ?
    C14A H14E . 0.96 ?
    C14A H14F . 0.96 ?
    C13 C11 . 1.5295(13) ?
    C13 H13A . 0.96 ?
    C13 H13B . 0.96 ?
    C13 H13C . 0.96 ?
    C4 C9 . 1.3876(12) ?
    C4 C5 . 1.3983(13) ?
    C5 C6 . 1.3968(12) ?
    C5 H5A . 0.93 ?
    C6 C7 . 1.4009(12) ?
    C6 H6A . 0.93 ?
    C7 C8 . 1.3932(12) ?
    C7 C10 . 1.5098(12) ?
    C8 C9 . 1.3935(11) ?
    C8 H8A . 0.93 ?
    C9 H9A . 0.93 ?
    C10 C11 . 1.5392(12) ?
    C10 H10A . 0.97 ?
    C10 H10B . 0.97 ?
    C11 C12 . 1.5257(13) ?
    C11 H11A . 0.98 ?
    C12 H12A . 0.96 ?
    C12 H12B . 0.96 ?
    C12 H12C . 0.96 ?
    C15 C16 . 1.4561(12) ?
    C15 H15A . 0.93 ?
    C16 C21 . 1.3945(11) ?
    C16 C17 . 1.4068(12) ?
    C17 C18 . 1.3793(12) ?
    C17 H17A . 0.93 ?
    C18 C19 . 1.4038(12) ?
    C18 H18A . 0.93 ?
    C19 C20 . 1.3958(12) ?
    C20 C21 . 1.3935(12) ?
    C20 H20A . 0.930 ?
    C21 H21A . 0.93 ?
    C22 H22A . 0.96 ?
    C22 H22B . 0.96 ?
    C22 H22C . 0.96 ?
loop_
    _geom_angle_atom_site_label_1
    _geom_angle_atom_site_label_2
    _geom_angle_atom_site_label_3
    _geom_angle_site_symmetry_1
    _geom_angle_site_symmetry_3
    _geom_angle
    _geom_angle_publ_flag
    C19 O1 C22 . . 117.43(7) ?
    C1 N1 N2 . . 113.71(7) ?
    C1 N1 H1N1 . . 127.2(10) ?
    N2 N1 H1N1 . . 118.4(10) ?
    C2 N2 N1 . . 104.40(7) ?
    C1 N3 C2 . . 108.44(7) ?
    C1 N3 N4 . . 129.86(7) ?
    C2 N3 N4 . . 120.95(7) ?
    C15 N4 N3 . . 115.36(7) ?
    N1 C1 N3 . . 102.87(7) ?
    N1 C1 S1 . . 127.94(7) ?
    N3 C1 S1 . . 129.04(6) ?
    N2 C2 N3 . . 110.38(7) ?
    N2 C2 C3A . . 111.2(7) ?
    N3 C2 C3A . . 137.2(6) ?
    N2 C2 C3 . . 126.82(9) ?
    N3 C2 C3 . . 122.71(9) ?
    C2 C3 C4 . . 111.44(10) ?
    C2 C3 C14 . . 109.65(11) ?
    C4 C3 C14 . . 112.38(9) ?
    C2 C3 H3A . . 107.7 ?
    C4 C3 H3A . . 107.7 ?
    C14 C3 H3A . . 107.7 ?
    C2 C3A C14A . . 103.8(12) ?
    C2 C3A C4 . . 118.7(10) ?
    C14A C3A C4 . . 105.1(10) ?
    C2 C3A H3AA . . 109.6 ?
    C14A C3A H3AA . . 109.6 ?
    C4 C3A H3AA . . 109.6 ?
    C3A C14A H14D . . 109.5 ?
    C3A C14A H14E . . 109.5 ?
    H14D C14A H14E . . 109.5 ?
    C3A C14A H14F . . 109.5 ?
    H14D C14A H14F . . 109.5 ?
    H14E C14A H14F . . 109.5 ?
    C11 C13 H13A . . 109.5 ?
    C11 C13 H13B . . 109.5 ?
    H13A C13 H13B . . 109.5 ?
    C11 C13 H13C . . 109.5 ?
    H13A C13 H13C . . 109.5 ?
    H13B C13 H13C . . 109.5 ?
    C9 C4 C5 . . 118.33(8) ?
    C9 C4 C3A . . 137.9(7) ?
    C5 C4 C3A . . 103.8(7) ?
    C9 C4 C3 . . 119.03(9) ?
    C5 C4 C3 . . 122.60(9) ?
    C6 C5 C4 . . 120.85(8) ?
    C6 C5 H5A . . 119.6 ?
    C4 C5 H5A . . 119.6 ?
    C5 C6 C7 . . 120.84(8) ?
    C5 C6 H6A . . 119.6 ?
    C7 C6 H6A . . 119.6 ?
    C8 C7 C6 . . 117.63(8) ?
    C8 C7 C10 . . 119.69(8) ?
    C6 C7 C10 . . 122.67(8) ?
    C7 C8 C9 . . 121.59(8) ?
    C7 C8 H8A . . 119.2 ?
    C9 C8 H8A . . 119.2 ?
    C4 C9 C8 . . 120.72(8) ?
    C4 C9 H9A . . 119.6 ?
    C8 C9 H9A . . 119.6 ?
    C7 C10 C11 . . 115.19(7) ?
    C7 C10 H10A . . 108.5 ?
    C11 C10 H10A . . 108.5 ?
    C7 C10 H10B . . 108.5 ?
    C11 C10 H10B . . 108.5 ?
    H10A C10 H10B . . 107.5 ?
    C12 C11 C13 . . 110.49(7) ?
    C12 C11 C10 . . 112.14(7) ?
    C13 C11 C10 . . 109.89(7) ?
    C12 C11 H11A . . 108.1 ?
    C13 C11 H11A . . 108.1 ?
    C10 C11 H11A . . 108.1 ?
    C11 C12 H12A . . 109.5 ?
    C11 C12 H12B . . 109.5 ?
    H12A C12 H12B . . 109.5 ?
    C11 C12 H12C . . 109.5 ?
    H12A C12 H12C . . 109.5 ?
    H12B C12 H12C . . 109.5 ?
    N4 C15 C16 . . 119.97(7) ?
    N4 C15 H15A . . 120.0 ?
    C16 C15 H15A . . 120.0 ?
    C21 C16 C17 . . 118.75(8) ?
    C21 C16 C15 . . 119.08(7) ?
    C17 C16 C15 . . 122.16(7) ?
    C18 C17 C16 . . 120.57(8) ?
    C18 C17 H17A . . 119.7 ?
    C16 C17 H17A . . 119.7 ?
    C17 C18 C19 . . 119.99(8) ?
    C17 C18 H18A . . 120.0 ?
    C19 C18 H18A . . 120.0 ?
    O1 C19 C20 . . 124.62(8) ?
    O1 C19 C18 . . 115.08(8) ?
    C20 C19 C18 . . 120.30(8) ?
    C21 C20 C19 . . 118.99(8) ?
    C21 C20 H20A . . 120.5 ?
    C19 C20 H20A . . 120.5 ?
    C20 C21 C16 . . 121.39(8) ?
    C20 C21 H21A . . 119.3 ?
    C16 C21 H21A . . 119.3 ?
    O1 C22 H22A . . 109.5 ?
    O1 C22 H22B . . 109.5 ?
    H22A C22 H22B . . 109.5 ?
    O1 C22 H22C . . 109.5 ?
    H22A C22 H22C . . 109.5 ?
    H22B C22 H22C . . 109.5 ?
loop_
    _geom_torsion_atom_site_label_1
    _geom_torsion_atom_site_label_2
    _geom_torsion_atom_site_label_3
    _geom_torsion_atom_site_label_4
    _geom_torsion_site_symmetry_1
    _geom_torsion_site_symmetry_2
    _geom_torsion_site_symmetry_3
    _geom_torsion_site_symmetry_4
    _geom_torsion
    _geom_torsion_publ_flag
    C1 N1 N2 C2 . . . . 1.66(10) ?
    C1 N3 N4 C15 . . . . 41.04(12) ?
    C2 N3 N4 C15 . . . . -150.12(8) ?
    N2 N1 C1 N3 . . . . -3.89(9) ?
    N2 N1 C1 S1 . . . . 171.98(6) ?
    C2 N3 C1 N1 . . . . 4.54(9) ?
    N4 N3 C1 N1 . . . . 174.46(8) ?
    C2 N3 C1 S1 . . . . -171.28(7) ?
    N4 N3 C1 S1 . . . . -1.35(13) ?
    N1 N2 C2 N3 . . . . 1.41(9) ?
    N1 N2 C2 C3A . . . . 171.1(7) ?
    N1 N2 C2 C3 . . . . -175.19(9) ?
    C1 N3 C2 N2 . . . . -3.89(10) ?
    N4 N3 C2 N2 . . . . -174.88(7) ?
    C1 N3 C2 C3A . . . . -169.6(10) ?
    N4 N3 C2 C3A . . . . 19.4(10) ?
    C1 N3 C2 C3 . . . . 172.88(9) ?
    N4 N3 C2 C3 . . . . 1.89(13) ?
    N2 C2 C3 C4 . . . . -107.03(11) ?
    N3 C2 C3 C4 . . . . 76.76(13) ?
    C3A C2 C3 C4 . . . . -65.9(18) ?
    N2 C2 C3 C14 . . . . 18.05(15) ?
    N3 C2 C3 C14 . . . . -158.17(9) ?
    C3A C2 C3 C14 . . . . 59.2(18) ?
    N2 C2 C3A C14A . . . . 113.0(10) ?
    N3 C2 C3A C14A . . . . -81.3(12) ?
    C3 C2 C3A C14A . . . . -32.6(14) ?
    N2 C2 C3A C4 . . . . -130.8(10) ?
    N3 C2 C3A C4 . . . . 34.9(18) ?
    C3 C2 C3A C4 . . . . 83.6(19) ?
    C2 C3A C4 C9 . . . . -73.2(14) ?
    C14A C3A C4 C9 . . . . 42.3(15) ?
    C2 C3A C4 C5 . . . . 104.5(11) ?
    C14A C3A C4 C5 . . . . -140.0(10) ?
    C2 C3A C4 C3 . . . . -86(2) ?
    C14A C3A C4 C3 . . . . 29.1(12) ?
    C2 C3 C4 C9 . . . . -107.18(11) ?
    C14 C3 C4 C9 . . . . 129.28(11) ?
    C2 C3 C4 C5 . . . . 75.33(12) ?
    C14 C3 C4 C5 . . . . -48.21(15) ?
    C2 C3 C4 C3A . . . . 62.7(18) ?
    C14 C3 C4 C3A . . . . -60.8(18) ?
    C9 C4 C5 C6 . . . . -1.79(13) ?
    C3A C4 C5 C6 . . . . 179.9(6) ?
    C3 C4 C5 C6 . . . . 175.71(9) ?
    C4 C5 C6 C7 . . . . 1.00(13) ?
    C5 C6 C7 C8 . . . . 0.72(12) ?
    C5 C6 C7 C10 . . . . -178.53(8) ?
    C6 C7 C8 C9 . . . . -1.67(12) ?
    C10 C7 C8 C9 . . . . 177.61(8) ?
    C5 C4 C9 C8 . . . . 0.86(12) ?
    C3A C4 C9 C8 . . . . 178.3(8) ?
    C3 C4 C9 C8 . . . . -176.73(9) ?
    C7 C8 C9 C4 . . . . 0.89(12) ?
    C8 C7 C10 C11 . . . . 96.95(10) ?
    C6 C7 C10 C11 . . . . -83.81(11) ?
    C7 C10 C11 C12 . . . . 68.35(10) ?
    C7 C10 C11 C13 . . . . -168.35(8) ?
    N3 N4 C15 C16 . . . . -179.10(7) ?
    N4 C15 C16 C21 . . . . 170.31(8) ?
    N4 C15 C16 C17 . . . . -8.71(12) ?
    C21 C16 C17 C18 . . . . 0.99(13) ?
    C15 C16 C17 C18 . . . . -179.99(8) ?
    C16 C17 C18 C19 . . . . -1.21(14) ?
    C22 O1 C19 C20 . . . . -4.71(13) ?
    C22 O1 C19 C18 . . . . 175.19(8) ?
    C17 C18 C19 O1 . . . . -179.50(8) ?
    C17 C18 C19 C20 . . . . 0.41(14) ?
    O1 C19 C20 C21 . . . . -179.51(8) ?
    C18 C19 C20 C21 . . . . 0.59(13) ?
    C19 C20 C21 C16 . . . . -0.81(13) ?
    C17 C16 C21 C20 . . . . 0.03(13) ?
    C15 C16 C21 C20 . . . . -179.02(8) ?
loop_
    _geom_hbond_atom_site_label_D
    _geom_hbond_atom_site_label_H
    _geom_hbond_atom_site_label_A
    _geom_hbond_site_symmetry_A
    _geom_hbond_distance_DH
    _geom_hbond_distance_HA
    _geom_hbond_distance_DA
    _geom_hbond_angle_DHA
    N1 H1N1 S1 2_576 0.87(2) 2.39(2) 3.2482(8) 168.0(10)
    C15 H15A S1 . 0.93 2.66 3.1947(9) 117
    C13 H13A Cg1 2_677 0.96 2.77 3.5416(12) 138
    C12 H12A Cg2 2_677 0.96 2.73 3.5417(11) 142
    C18 H18A Cg2 2_667 0.93 2.80 3.5903(10) 144
    C22 H22C Cg3 2_766 0.96 2.78 3.5783(10) 142
    C14A H14D Cg3 1_455 0.96 2.88 3.769(13) 155
