# Supplementary material for: 4-[(E)-4-Methoxy­benzyl­ideneamino]-3-{1-[4-(2-methyl­prop­yl)phen­yl]eth­yl}-1H-1,2,4-triazole-5(4H)-thione
Source: Acta Crystallogr Sect E Struct Rep Online. 2009 Apr 30;65(Pt 5):o1149–50. doi: 10.1107/S1600536809014949 (PMC2977816; doi:10.1107/S1600536809014949)
Supplement: Supplementary file 2 [file e-65-o1149-Isup2.hkl]

#
# h,k,l, Fc-squared, Fo-squared, sigma(Fo-squared) and status flag
#
data_I
_shelx_title ' sb7_0m in P-1 (100K)'
_shelx_refln_list_code          4
_shelx_F_calc_maximum      144.75
_exptl_crystal_F_000       420.00
_reflns_d_resolution_high  0.6196
 
loop_
 _symmetry_equiv_pos_as_xyz
 'x, y, z'
 '-x, -y, -z'
 
_cell_length_a     7.9446
_cell_length_b    11.1392
_cell_length_c    12.3797
_cell_angle_alpha  77.769
_cell_angle_beta   79.025
_cell_angle_gamma  80.063
 
_shelx_F_squared_multiplier     1.000
 
loop_
 _refln_index_h
 _refln_index_k
 _refln_index_l
 _refln_F_squared_calc
 _refln_F_squared_meas
 _refln_F_squared_sigma
 _refln_observed_status
   1   0   0      186.70      190.47      4.21 o
   2   0   0       48.34       69.39      2.31 o
   3   0   0        2.33       -0.04      0.42 o
   4   0   0      138.99      117.04      3.25 o
   5   0   0       51.41       35.65      1.61 o
   6   0   0      195.37      192.97      3.76 o
   7   0   0      229.50      238.08      4.17 o
   8   0   0       58.97       60.83      2.41 o
   9   0   0      141.93      151.72      7.63 o
  10   0   0      237.04      258.24      8.96 o
 -11   1   0       26.92       20.79      5.14 o
 -10   1   0       20.78       20.95      2.64 o
  -9   1   0      132.66      126.65      4.20 o
  -8   1   0       84.31       76.29      2.23 o
  -7   1   0      131.93      115.54      2.16 o
  -6   1   0      397.50      380.17      4.72 o
  -5   1   0       27.74       26.21      1.12 o
  -4   1   0     1575.06     1736.52     18.56 o
  -3   1   0       11.24       23.56      0.73 o
  -2   1   0        0.71        0.73      0.21 o
  -1   1   0     4535.87     4551.44     43.35 o
   0   1   0       98.82       57.89      1.84 o
   1   1   0      580.69      623.09      6.19 o
   2   1   0       16.46       20.83      0.55 o
   3   1   0       11.69       15.04      1.09 o
   4   1   0      543.92      538.68      9.28 o
   5   1   0        1.57        3.26      0.65 o
   6   1   0       24.02       22.68      1.24 o
   7   1   0      322.93      305.36      4.14 o
   8   1   0       20.97       17.96      1.52 o
   9   1   0      139.91      146.91      7.01 o
  10   1   0        1.02        5.25      2.73 o
  11   1   0       22.77       29.36      5.27 o
 -11   2   0       18.34       15.19      4.77 o
 -10   2   0        0.62        1.33      1.33 o
  -9   2   0        5.67       11.17      1.36 o
  -8   2   0      135.85      121.98      4.68 o
  -7   2   0      399.00      375.19      6.60 o
  -6   2   0      850.70      825.76      8.93 o
  -5   2   0       64.94       69.08      1.81 o
  -4   2   0       90.83      110.50      2.18 o
  -3   2   0     3633.73     3993.62     35.55 o
  -2   2   0     1410.40     1490.68     12.86 o
  -1   2   0      919.18      930.84      9.47 o
   0   2   0      913.84      931.05      9.00 o
   1   2   0     3970.07     4082.92     29.11 o
   2   2   0      230.69      265.03      2.29 o
   3   2   0        0.15        1.31      0.28 o
   4   2   0      508.97      545.21      5.58 o
   5   2   0      108.62      108.28      2.19 o
   6   2   0       27.94       23.29      0.85 o
   7   2   0     1092.55     1047.74      9.75 o
   8   2   0       58.44       54.19      2.43 o
   9   2   0      212.19      218.22      4.80 o
  10   2   0        0.51        1.45      2.17 o
  11   2   0        2.15       -1.63      2.39 o
 -11   3   0       68.72       77.55      4.88 o
 -10   3   0       28.30       26.81      4.04 o
  -9   3   0        2.33        3.22      1.61 o
  -8   3   0      107.19       90.75      5.09 o
  -7   3   0      346.90      299.55     16.12 o
  -6   3   0      231.21      190.99      5.00 o
  -5   3   0       31.99       33.64      1.14 o
  -4   3   0      286.03      326.51      3.52 o
  -3   3   0      911.19     1081.09      9.75 o
  -2   3   0      336.38      333.87      4.48 o
  -1   3   0        6.00        6.35      0.62 o
   0   3   0      470.40      490.59      4.86 o
   1   3   0     1878.09     2025.72     16.50 o
   2   3   0     1436.08     1501.84     11.14 o
   3   3   0      203.55      204.88      2.28 o
   4   3   0       17.32       27.90      0.68 o
   5   3   0        0.23        0.83      0.28 o
   6   3   0      246.87      235.23      3.03 o
   7   3   0       16.14       14.48      0.78 o
   8   3   0       10.49       15.54      0.93 o
   9   3   0       21.64       24.11      1.71 o
  10   3   0        0.60        1.11      0.69 o
  11   3   0      128.61      137.99      5.16 o
  12   3   0       66.01       73.27      3.97 o
 -11   4   0       91.23       92.57      5.83 o
 -10   4   0      167.04      183.91      6.88 o
  -9   4   0       19.35       13.49      2.40 o
  -8   4   0       49.39       50.18      4.95 o
  -7   4   0      359.37      352.17     10.22 o
  -6   4   0      223.25      216.33      7.23 o
  -5   4   0       16.88       16.69      1.63 o
  -4   4   0      322.85      328.98      4.56 o
  -3   4   0      329.91      406.47      5.76 o
  -2   4   0      817.90      835.93     12.02 o
  -1   4   0      784.96      737.64      8.22 o
   0   4   0        2.62        4.02      0.34 o
   1   4   0      113.17      125.33      1.81 o
   2   4   0       36.78       31.82      0.68 o
   3   4   0     1339.42     1420.56     13.07 o
   4   4   0       11.92        9.99      0.62 o
   5   4   0        3.61        4.21      0.60 o
   6   4   0        3.68        6.11      0.69 o
   7   4   0        4.21        3.55      0.66 o
   8   4   0      234.23      220.31      4.48 o
   9   4   0        0.45        1.70      0.70 o
  10   4   0       38.11       39.11      1.94 o
  11   4   0        2.68        4.69      1.02 o
  12   4   0       95.96       98.67      7.97 o
 -11   5   0      228.75      247.03      9.51 o
 -10   5   0       71.69       77.63      5.13 o
  -9   5   0      124.38      121.47      6.79 o
  -8   5   0        1.44       -0.88      1.49 o
  -7   5   0      162.56      156.22      7.33 o
  -6   5   0       77.50       41.85      3.51 o
  -5   5   0       65.96       60.56      5.11 o
  -4   5   0      333.22      315.52      8.38 o
  -3   5   0      860.13      939.12     11.83 o
  -2   5   0      385.36      359.84      4.23 o
  -1   5   0        0.03        0.51      0.27 o
   0   5   0     2527.28     2731.33     22.01 o
   1   5   0      149.27      166.59      2.02 o
   2   5   0      284.41      272.78      2.82 o
   3   5   0      716.30      699.93      6.21 o
   4   5   0      456.45      479.25      5.76 o
   5   5   0      168.36      164.69      3.20 o
   6   5   0       28.05       28.99      1.39 o
   7   5   0      537.76      514.43      7.82 o
   8   5   0      292.62      283.93      4.93 o
   9   5   0       17.12       17.37      3.22 o
  10   5   0        3.30        2.42      0.94 o
  11   5   0       29.48       32.17      2.75 o
  12   5   0      110.25      114.61      7.69 o
 -11   6   0       10.62       10.18      2.83 o
 -10   6   0       47.80       53.71      4.43 o
  -9   6   0      278.54      286.69      8.75 o
  -8   6   0       13.31       15.45      3.66 o
  -7   6   0       90.99      106.96      5.74 o
  -6   6   0       34.22       22.82      2.95 o
  -5   6   0        0.52        1.61      1.24 o
  -4   6   0      356.76      349.07     15.68 o
  -3   6   0        3.86        3.13      0.63 o
  -2   6   0      187.26      158.15      4.03 o
  -1   6   0       48.64       56.72      1.07 o
   0   6   0       30.78       22.06      0.68 o
   1   6   0      757.89      788.80      7.17 o
   2   6   0      276.38      267.41      2.43 o
   3   6   0       67.05       70.81      1.24 o
   4   6   0       10.64       13.43      0.90 o
   5   6   0        0.97        1.28      0.52 o
   6   6   0        0.45        0.22      0.59 o
   7   6   0      165.77      174.24      4.77 o
   8   6   0      125.89      121.72      3.18 o
   9   6   0      331.02      347.59      6.58 o
  10   6   0       16.36       14.60      1.68 o
  11   6   0       45.38       52.14      2.84 o
  12   6   0        1.72        3.10      1.78 o
 -10   7   0      128.38      143.01      8.44 o
  -9   7   0      300.67      338.96     12.03 o
  -8   7   0        0.50        0.64      1.76 o
  -7   7   0        0.77        0.23      1.56 o
  -6   7   0        9.01        9.87      4.68 o
  -5   7   0       16.38       24.61      2.95 o
  -4   7   0       16.92       20.39      2.54 o
  -3   7   0     1231.57     1199.78     13.01 o
  -2   7   0       28.08       22.18      0.93 o
  -1   7   0       77.63       74.75      1.34 o
   0   7   0      301.49      289.68      2.90 o
   1   7   0       17.88       22.69      0.82 o
   2   7   0        3.28        5.19      0.51 o
   3   7   0       38.77       42.22      1.02 o
   4   7   0      511.58      462.19      4.71 o
   5   7   0      272.40      249.88      5.27 o
   6   7   0       54.37       58.68      2.64 o
   7   7   0      321.10      313.61      7.17 o
   8   7   0      322.53      302.19      6.89 o
   9   7   0      158.87      165.94      4.94 o
  10   7   0       14.88       17.75      3.00 o
  11   7   0       16.08       15.65      4.87 o
  12   7   0        3.17        1.24      3.93 o
 -10   8   0       16.92       20.56      3.29 o
  -9   8   0        5.82        5.67      2.34 o
  -8   8   0       33.16       37.35      4.51 o
  -7   8   0       10.02        9.47      2.78 o
  -6   8   0        2.10        1.63      1.61 o
  -5   8   0      204.95      173.09      6.97 o
  -4   8   0       53.27       40.83      7.97 o
  -3   8   0        0.56        1.52      0.59 o
  -2   8   0      171.65      152.64      3.16 o
  -1   8   0       35.45       36.91      1.07 o
   0   8   0      265.91      274.49      2.72 o
   1   8   0       14.11       14.91      0.89 o
   2   8   0       50.64       56.60      2.17 o
   3   8   0        0.67        0.26      0.36 o
   4   8   0        6.33       10.03      1.06 o
   5   8   0      132.37      127.76      4.26 o
   6   8   0      111.92      110.81      3.88 o
   7   8   0       41.83       45.25      2.66 o
   8   8   0       16.48       18.55      3.08 o
   9   8   0       63.42       72.40      3.48 o
  10   8   0       12.86       10.43      2.14 o
  11   8   0        0.92       -0.78      2.30 o
  -9   9   0       13.08       16.35      3.04 o
  -8   9   0        2.99        5.82      2.67 o
  -7   9   0        5.76        4.12      2.64 o
  -6   9   0      146.66      154.46      7.13 o
  -5   9   0       28.79       25.18      3.26 o
  -4   9   0       88.92       78.63      4.70 o
  -3   9   0        7.77        8.36      2.51 o
  -2   9   0       49.79       52.71      2.16 o
  -1   9   0       32.61       34.12      1.17 o
   0   9   0      310.66      298.33      3.58 o
   1   9   0      490.77      482.92      4.64 o
   2   9   0       16.75       19.04      0.88 o
   3   9   0       27.90       27.96      1.20 o
   4   9   0      208.38      211.98      3.31 o
   5   9   0      709.20      697.98     14.72 o
   6   9   0       79.51       82.94      3.52 o
   7   9   0       22.42       22.07      2.20 o
   8   9   0        9.81        9.22      1.69 o
   9   9   0       35.05       34.70      4.26 o
  10   9   0       34.77       35.02      2.91 o
  11   9   0       24.73       26.56      5.99 o
  -9  10   0        0.08        1.79      2.08 o
  -8  10   0       88.03       81.75      5.27 o
  -7  10   0        9.51       11.48      3.19 o
  -6  10   0      183.51      180.83      8.15 o
  -5  10   0        0.02        1.82      1.93 o
  -4  10   0       46.68       54.90      9.10 o
  -3  10   0       66.52       54.45      2.21 o
  -2  10   0        5.95        5.92      1.10 o
  -1  10   0       78.90       74.81      2.02 o
   0  10   0      141.97      140.98      2.50 o
   1  10   0      230.33      211.78      3.45 o
   2  10   0       91.90       93.50      1.85 o
   3  10   0       14.63       14.92      0.98 o
   4  10   0      189.76      192.17      3.45 o
   5  10   0       79.08       80.50      2.53 o
   6  10   0       13.06        8.66      1.68 o
   7  10   0        0.08       -1.26      0.90 o
   8  10   0       48.26       47.41      5.26 o
   9  10   0       46.14       43.65      3.28 o
  10  10   0        0.02        0.23      1.53 o
  11  10   0       14.04       10.50      4.99 o
  -8  11   0       40.51       43.89      7.37 o
  -7  11   0      117.59      119.88      7.25 o
  -6  11   0       24.31       25.83      3.98 o
  -5  11   0       19.41       25.37      5.74 o
  -4  11   0       97.43       92.36      4.08 o
  -3  11   0       11.23        8.54      1.79 o
  -2  11   0      482.11      498.13      9.73 o
  -1  11   0        3.19        4.64      0.77 o
   0  11   0       82.35       79.70      2.08 o
   1  11   0       12.03        9.32      0.91 o
   2  11   0       29.98       31.10      1.44 o
   3  11   0      156.45      161.12      3.58 o
   4  11   0        0.19        1.39      0.82 o
   5  11   0        0.42        0.39      0.55 o
   6  11   0        9.85        7.88      2.61 o
   7  11   0      134.43      134.51      5.16 o
   8  11   0       17.42       15.02      2.30 o
   9  11   0       46.77       47.87      3.56 o
  10  11   0        5.07        6.59      2.42 o
  -7  12   0       11.41        7.66      2.49 o
  -6  12   0       10.67       10.37      3.13 o
  -5  12   0       34.40       31.97      5.49 o
  -4  12   0        1.37        2.92      1.66 o
  -3  12   0      199.70      213.91      6.25 o
  -2  12   0       21.57       20.53      2.28 o
  -1  12   0        1.81        2.32      1.84 o
   0  12   0        0.18        0.54      0.73 o
   1  12   0       88.08       76.09      2.34 o
   2  12   0       36.83       36.10      1.85 o
   3  12   0        6.25        7.98      2.42 o
   4  12   0       33.46       36.10      2.12 o
   5  12   0      150.18      141.97      3.71 o
   6  12   0        0.11        0.58      1.05 o
   7  12   0       92.38       87.62      4.95 o
   8  12   0       29.85       34.08      4.46 o
   9  12   0        2.53       -0.48      1.93 o
  10  12   0        0.30        2.78      3.73 o
  -7  13   0        0.63        1.45      2.26 o
  -6  13   0        0.51        2.43      2.07 o
  -5  13   0        5.12        6.24      2.07 o
  -4  13   0       12.24       14.45      2.38 o
  -3  13   0       88.78       91.78      6.54 o
  -2  13   0       64.87       67.76      4.32 o
  -1  13   0        8.36        6.45      1.98 o
   0  13   0       12.77       12.78      1.39 o
   1  13   0        0.26       -0.45      0.87 o
   2  13   0       62.80       50.98      2.22 o
   3  13   0       21.55       20.11      2.08 o
   4  13   0        5.97        5.80      1.49 o
   5  13   0       83.85       82.24      3.06 o
   6  13   0      125.00      120.15      3.69 o
   7  13   0      151.40      156.72      6.16 o
   8  13   0       77.57       78.66      4.74 o
   9  13   0       34.53       30.22      4.12 o
  -6  14   0        7.07        9.33      2.73 o
  -5  14   0        0.81        0.41      1.56 o
  -4  14   0       40.89       36.56      4.04 o
  -3  14   0       35.70       31.94      3.58 o
  -2  14   0       15.41       12.16      2.62 o
  -1  14   0       25.81       28.84      4.08 o
   0  14   0        6.02        8.26      1.55 o
   1  14   0       38.31       45.13      2.39 o
   2  14   0       54.10       53.73      2.53 o
   3  14   0        6.76        7.13      1.90 o
   4  14   0      103.50      108.23      4.25 o
   5  14   0      203.98      209.81      6.15 o
   6  14   0       13.37       12.35      1.76 o
   7  14   0       10.78       11.04      2.00 o
   8  14   0       14.58       15.13      3.25 o
  -5  15   0        9.38        1.21      2.41 o
  -4  15   0        8.27       10.10      2.98 o
  -3  15   0       31.36       27.97      3.69 o
  -2  15   0       22.23       22.83      4.19 o
  -1  15   0       32.08       38.58      4.80 o
   0  15   0        0.02       -1.48      1.95 o
   1  15   0      182.66      197.66      5.33 o
   2  15   0       36.80       42.62      3.21 o
   3  15   0        1.70        1.24      1.35 o
   4  15   0       87.20       84.15      4.30 o
   5  15   0        3.68        3.26      1.61 o
   6  15   0        4.60        5.87      1.94 o
   7  15   0       49.11       51.01      3.72 o
  -3  16   0        0.66        1.35      2.71 o
  -2  16   0       40.18       38.32      5.25 o
  -1  16   0        3.14       -1.39      2.06 o
   0  16   0       31.58       36.52      4.45 o
   1  16   0       30.67       23.24      2.34 o
   2  16   0        7.25        7.21      2.01 o
   3  16   0       83.08       91.91      4.66 o
   4  16   0        0.53        1.01      1.54 o
   5  16   0        6.82        6.35      1.97 o
   6  16   0        0.99        1.20      1.72 o
  -1  17   0        5.10        4.08      2.86 o
   0  17   0       17.46       21.44      3.84 o
   2  17   0       40.62       36.13      3.06 o
   3  17   0        0.38        1.27      2.68 o
   4  17   0       21.42       20.62      2.92 o
  -4 -17   1        0.00        2.76      2.34 o
  -3 -17   1       92.89       98.06      4.81 o
  -2 -17   1       10.14       10.03      3.36 o
   0 -17   1        3.17        6.18      3.08 o
  -6 -16   1        3.81        2.45      1.83 o
  -5 -16   1       37.38       35.01      3.74 o
  -4 -16   1        1.28        0.66      1.62 o
  -3 -16   1       43.11       52.35      3.73 o
  -2 -16   1       88.05       87.81      9.95 o
  -1 -16   1        0.16       -1.78      1.87 o
   0 -16   1       14.12       14.69      3.38 o
   1 -16   1       30.08       25.13      4.19 o
   2 -16   1        0.45        2.15      2.67 o
   3 -16   1        0.23        0.74      2.63 o
  -7 -15   1        1.48        2.00      1.77 o
  -6 -15   1       77.96       69.69      4.06 o
  -5 -15   1        0.19       -1.07      1.35 o
  -4 -15   1        6.34        7.20      1.81 o
  -3 -15   1       13.68       15.25      3.57 o
  -2 -15   1       18.88       25.78      2.71 o
  -1 -15   1        6.87        9.20      1.53 o
   0 -15   1        1.51        2.28      2.28 o
   1 -15   1       37.54       44.37      4.97 o
   2 -15   1        1.52        3.73      2.67 o
   3 -15   1        6.32        4.82      2.99 o
   4 -15   1        2.30        2.28      2.29 o
  -8 -14   1        0.76        2.01      2.23 o
  -7 -14   1       34.24       30.27      2.41 o
  -6 -14   1       39.72       39.14      4.53 o
  -5 -14   1       55.76       53.32      4.43 o
  -4 -14   1       43.17       45.19      4.63 o
  -3 -14   1        0.54       -0.08      1.27 o
  -2 -14   1       55.25       57.92      3.02 o
  -1 -14   1      116.08      118.03      3.63 o
   0 -14   1       95.65      100.99      3.90 o
   1 -14   1        1.00       -0.35      1.91 o
   2 -14   1       27.90       29.99      4.32 o
   3 -14   1       14.44       15.88      2.41 o
   4 -14   1       27.94       25.06      3.02 o
   5 -14   1       47.59       52.42      7.50 o
   6 -14   1        7.62        5.83      3.41 o
  -9 -13   1       30.18       26.10      6.49 o
  -8 -13   1       25.40       22.05      3.65 o
  -7 -13   1       31.24       30.74      3.33 o
  -6 -13   1       17.87       22.49      1.97 o
  -5 -13   1        1.34        1.72      1.09 o
  -4 -13   1       10.82        6.94      1.73 o
  -3 -13   1      154.86      152.28      4.72 o
  -2 -13   1       18.70       17.46      3.41 o
  -1 -13   1        0.82        0.88      1.06 o
   0 -13   1      134.66      144.84      3.77 o
   1 -13   1       35.39       25.32      3.75 o
   2 -13   1      252.52      265.02      7.04 o
   3 -13   1       49.38       44.57      3.25 o
   4 -13   1       22.73       25.19      2.59 o
   5 -13   1        0.07        1.96      1.52 o
   6 -13   1        8.10        3.13      2.97 o
   7 -13   1       16.68       13.26      3.77 o
 -10 -12   1       15.14        7.23      4.25 o
  -9 -12   1       15.21       13.02      3.08 o
  -8 -12   1        6.12        4.62      1.84 o
  -7 -12   1       51.20       52.36      3.77 o
  -6 -12   1       26.05       18.93      2.08 o
  -5 -12   1       34.35       37.01      4.07 o
  -4 -12   1      114.45      121.68      3.43 o
  -3 -12   1      145.64      148.71      4.50 o
  -2 -12   1       46.81       53.30      2.38 o
  -1 -12   1       43.03       40.04      3.21 o
   0 -12   1        2.76        4.65      0.95 o
   1 -12   1       48.12       37.70      3.48 o
   2 -12   1       90.42       82.80      3.70 o
   3 -12   1       47.67       49.78      6.77 o
   4 -12   1       31.78       27.94      2.92 o
   5 -12   1      180.61      193.93      7.07 o
   6 -12   1        1.41        0.03      1.83 o
   7 -12   1       17.18       13.39      3.54 o
 -10 -11   1       22.03       24.05      3.65 o
  -9 -11   1       16.20       19.34      2.58 o
  -8 -11   1        0.00        1.09      1.35 o
  -7 -11   1      144.79      156.51      5.70 o
  -6 -11   1      136.53      132.41      5.11 o
  -5 -11   1      249.09      258.10      5.01 o
  -4 -11   1        2.90        3.46      0.94 o
  -3 -11   1      275.24      290.09      6.48 o
  -2 -11   1       13.82       10.06      0.98 o
  -1 -11   1       15.16       13.09      1.03 o
   0 -11   1      112.54      113.91      2.86 o
   1 -11   1      127.21      128.08      2.73 o
   2 -11   1       80.15       81.71      3.57 o
   3 -11   1       14.01       13.69      3.20 o
   4 -11   1      259.09      279.03      7.33 o
   5 -11   1       98.81      104.45      6.65 o
   6 -11   1       69.95       82.90      6.04 o
   7 -11   1       92.84       94.40      5.23 o
   8 -11   1        0.73        3.70      2.76 o
 -11 -10   1       39.67       24.45      6.27 o
 -10 -10   1        0.13       -1.39      1.54 o
  -9 -10   1       66.42       66.19      3.95 o
  -8 -10   1       14.53       10.76      1.96 o
  -7 -10   1        0.77        1.33      1.12 o
  -6 -10   1       96.37      102.02      4.39 o
  -5 -10   1      262.07      253.81      4.73 o
  -4 -10   1        4.63        3.80      0.78 o
  -3 -10   1       74.71       70.20      2.11 o
  -2 -10   1        0.21        0.94      0.47 o
  -1 -10   1       11.28        9.90      1.18 o
   0 -10   1        2.76        1.62      0.51 o
   1 -10   1       82.67       80.12      2.02 o
   2 -10   1      213.96      215.11      4.71 o
   3 -10   1       79.47       73.95      2.59 o
   4 -10   1       63.65       63.52      4.57 o
   5 -10   1       99.75      110.29     11.68 o
   6 -10   1       69.74       72.38      7.15 o
   7 -10   1       28.21       18.65      3.67 o
   8 -10   1      104.01       98.80      9.51 o
   9 -10   1        0.29        3.82      2.18 o
 -10  -9   1        0.52        1.49      1.74 o
  -9  -9   1      111.46      101.56      5.07 o
  -8  -9   1      172.45      166.34      5.50 o
  -7  -9   1        5.39        5.55      1.38 o
  -6  -9   1       15.21       15.49      2.14 o
  -5  -9   1       49.06       50.54      2.93 o
  -4  -9   1      650.38      636.57      7.46 o
  -3  -9   1       10.28        7.54      0.74 o
  -2  -9   1        0.85        0.67      0.40 o
  -1  -9   1       62.07       80.33      1.65 o
   0  -9   1       24.32       21.85      1.14 o
   1  -9   1      353.37      347.32      3.93 o
   2  -9   1     2201.43     2157.11     25.58 o
   3  -9   1      222.56      225.01      4.57 o
   4  -9   1      175.21      177.27      9.50 o
   5  -9   1       78.83       74.26      4.97 o
   6  -9   1       33.63       31.68      3.85 o
   7  -9   1       12.22       18.75      5.10 o
   8  -9   1        6.34        4.73      2.98 o
   9  -9   1        2.72        2.28      2.11 o
 -11  -8   1       13.75       14.29      6.80 o
 -10  -8   1        0.01        3.83      1.46 o
  -9  -8   1      297.15      287.00      9.59 o
  -8  -8   1       36.46       41.37      3.30 o
  -7  -8   1        1.70        1.27      0.89 o
  -6  -8   1       21.46       19.90      2.88 o
  -5  -8   1       84.00       79.10      3.67 o
  -4  -8   1       71.22       66.53      1.64 o
  -3  -8   1        0.05        1.19      0.42 o
  -2  -8   1      138.05      151.42      2.88 o
  -1  -8   1       12.17       12.24      0.64 o
   0  -8   1       51.02       45.06      1.11 o
   1  -8   1     1001.47      990.91      8.68 o
   2  -8   1      859.07      883.02     10.64 o
   3  -8   1       11.33       16.50      1.89 o
   4  -8   1        8.10        5.87      1.80 o
   5  -8   1       64.83       62.24      4.48 o
   6  -8   1        1.52        2.67      1.77 o
   7  -8   1       25.70       18.29      3.28 o
   8  -8   1       15.92       14.48      4.24 o
   9  -8   1      455.51      475.57     14.87 o
  10  -8   1        0.08        3.58      2.17 o
 -11  -7   1       12.11        9.42      2.21 o
 -10  -7   1      363.75      391.07      8.73 o
  -9  -7   1        5.45        5.00      1.33 o
  -8  -7   1       16.88       17.97      1.87 o
  -7  -7   1      224.34      206.58      5.43 o
  -6  -7   1      255.35      246.38      5.87 o
  -5  -7   1        0.02       -0.14      0.66 o
  -4  -7   1     1539.48     1524.91     13.97 o
  -3  -7   1      335.02      315.50      3.71 o
  -2  -7   1       86.00       90.76      1.36 o
  -1  -7   1      423.17      482.03      5.24 o
   0  -7   1      458.73      458.55      3.89 o
   1  -7   1      391.64      397.36      3.87 o
   2  -7   1      145.75      145.64      2.93 o
   3  -7   1     1513.26     1546.75     19.10 o
   4  -7   1      130.19      121.49      5.53 o
   5  -7   1      342.83      314.96      9.53 o
   6  -7   1        2.96        4.16      1.85 o
   7  -7   1       10.51       15.80      5.39 o
   8  -7   1        0.98       -0.36      1.68 o
   9  -7   1       30.59       24.92      4.11 o
  10  -7   1       75.89       65.76      4.92 o
 -12  -6   1        0.01       -1.76      3.45 o
 -11  -6   1       24.31       25.32      2.55 o
 -10  -6   1        3.84        4.91      1.25 o
  -9  -6   1       49.71       45.47      2.34 o
  -8  -6   1      159.82      155.61      4.03 o
  -7  -6   1        1.48        2.39      0.80 o
  -6  -6   1        2.88        1.46      0.67 o
  -5  -6   1      618.59      620.24      8.30 o
  -4  -6   1      117.10      128.04      2.58 o
  -3  -6   1        1.24        0.42      0.25 o
  -2  -6   1      290.44      283.19      2.48 o
  -1  -6   1       51.74       54.76      1.21 o
   0  -6   1      817.14      758.23      8.06 o
   1  -6   1       13.70       19.69      0.70 o
   2  -6   1      192.38      206.98      3.06 o
   3  -6   1      526.26      501.13      6.86 o
   4  -6   1       62.96       56.04      7.61 o
   5  -6   1      184.86      177.93     11.36 o
   6  -6   1      157.92      126.33      7.23 o
   7  -6   1      156.18      163.54      7.14 o
   8  -6   1        0.55        2.40      1.78 o
   9  -6   1       14.20        9.34      8.78 o
  10  -6   1       62.08       64.83      6.21 o
  11  -6   1       11.14       15.48      3.15 o
 -12  -5   1        8.56       11.04      2.70 o
 -11  -5   1       20.92       21.32      1.82 o
 -10  -5   1        1.05        1.29      0.89 o
  -9  -5   1      206.72      200.73      4.57 o
  -8  -5   1       59.92       55.71      2.25 o
  -7  -5   1       95.65       92.85      2.91 o
  -6  -5   1      203.71      184.80      3.95 o
  -5  -5   1      359.01      383.22      5.70 o
  -4  -5   1       79.54       84.61      1.76 o
  -3  -5   1      587.68      538.42      5.07 o
  -2  -5   1      430.96      466.27      4.00 o
  -1  -5   1      242.30      253.62      2.75 o
   0  -5   1      795.38      809.30      7.53 o
   1  -5   1      112.30      104.77      1.71 o
   2  -5   1       11.74        6.70      0.57 o
   3  -5   1        1.58        2.18      0.62 o
   4  -5   1      985.98      905.57     25.06 o
   5  -5   1       25.72       19.01      3.32 o
   6  -5   1       14.56        9.31      2.89 o
   7  -5   1      136.41      129.10      6.05 o
   8  -5   1        1.69       -0.21      1.68 o
   9  -5   1        5.16        5.47      2.31 o
  10  -5   1      257.36      280.49      7.92 o
  11  -5   1        1.16        1.82      2.15 o
 -12  -4   1        4.95        4.57      1.73 o
 -11  -4   1       14.59       13.88      1.46 o
 -10  -4   1       18.61       14.94      1.48 o
  -9  -4   1       11.98       11.14      1.18 o
  -8  -4   1       65.20       63.41      2.09 o
  -7  -4   1       77.88       77.03      2.95 o
  -6  -4   1      349.64      363.30      5.42 o
  -5  -4   1       52.27       42.25      1.10 o
  -4  -4   1      798.35      851.93      7.44 o
  -3  -4   1        6.68        8.37      0.47 o
  -2  -4   1        2.85        7.15      0.45 o
  -1  -4   1      220.98      211.61      2.64 o
   0  -4   1      592.37      679.84      5.99 o
   1  -4   1      587.95      569.65      6.06 o
   2  -4   1      294.96      373.30      4.98 o
   3  -4   1      316.36      344.64      5.84 o
   4  -4   1      466.30      450.41      5.60 o
   5  -4   1       99.93       83.00      3.40 o
   6  -4   1       98.64       76.92      5.82 o
   7  -4   1        0.01       -0.54      1.58 o
   8  -4   1      143.85      130.66      6.23 o
   9  -4   1      134.34      129.52      6.79 o
  10  -4   1       85.61       94.64      3.68 o
  11  -4   1       45.25       49.07      4.25 o
 -12  -3   1       15.03       14.82      2.12 o
 -11  -3   1       25.89       25.78      1.71 o
 -10  -3   1      114.99      126.53      3.24 o
  -9  -3   1        7.03        6.12      0.85 o
  -8  -3   1      341.43      333.65      5.14 o
  -7  -3   1        2.06        1.09      0.62 o
  -6  -3   1      160.09      167.03      2.53 o
  -5  -3   1      101.62       97.10      1.54 o
  -4  -3   1      104.79      146.63      1.87 o
  -3  -3   1       12.63       11.78      0.52 o
  -2  -3   1     1547.64     1603.56     11.62 o
  -1  -3   1     1313.87     1380.91     10.18 o
   0  -3   1       26.78       25.31      0.72 o
   1  -3   1      379.31      406.60      4.38 o
   2  -3   1      746.29      795.66      7.71 o
   3  -3   1      306.22      407.85      4.93 o
   4  -3   1      380.10      406.39      4.27 o
   5  -3   1       20.71       22.86      0.81 o
   6  -3   1       26.63       26.08      2.64 o
   7  -3   1       17.05       19.64      3.69 o
   8  -3   1       22.11       23.07      4.19 o
   9  -3   1       12.80       12.24      2.70 o
  10  -3   1       21.22       20.79      2.79 o
  11  -3   1      242.63      265.16     10.00 o
  12  -3   1        5.43        3.04      3.91 o
 -12  -2   1        0.38        0.22      1.31 o
 -11  -2   1      110.87      114.01      4.24 o
 -10  -2   1       24.76       26.37      2.20 o
  -9  -2   1        0.32        1.20      0.56 o
  -8  -2   1      386.77      385.07      6.10 o
  -7  -2   1     1115.40     1104.11     11.06 o
  -6  -2   1      271.47      253.93      3.73 o
  -5  -2   1      156.91      160.67      2.49 o
  -4  -2   1       23.25       31.26      0.81 o
  -3  -2   1      291.91      339.14      3.26 o
  -2  -2   1     4407.77     4639.68     34.33 o
  -1  -2   1      703.86      705.86      5.34 o
   0  -2   1     6529.51     6521.07     88.52 o
   1  -2   1     2025.85     2159.41     21.39 o
   2  -2   1       64.57       69.04      1.20 o
   3  -2   1     1655.94     1755.10     17.79 o
   4  -2   1       41.14       41.92      1.25 o
   5  -2   1      147.66      152.02      3.11 o
   6  -2   1        1.25        5.11      0.65 o
   7  -2   1      144.21      109.75      3.19 o
   8  -2   1      211.68      201.29     10.33 o
   9  -2   1        0.87        1.09      1.20 o
  10  -2   1      397.11      430.09     10.46 o
  11  -2   1        0.57        2.46      1.88 o
 -11  -1   1       60.49       59.25      5.09 o
 -10  -1   1       16.87       14.49      3.69 o
  -9  -1   1      237.30      236.45      5.48 o
  -8  -1   1       53.06       49.70      1.88 o
  -7  -1   1        1.06        1.18      0.43 o
  -6  -1   1      402.01      396.96      4.41 o
  -5  -1   1        5.50        2.92      0.40 o
  -4  -1   1      579.26      605.24      6.63 o
  -3  -1   1      745.97      860.32      8.72 o
  -2  -1   1     1148.44     1172.80     10.40 o
  -1  -1   1     2363.10     2482.33     19.67 o
   0  -1   1     2459.83     2426.94     54.59 o
   1  -1   1      849.02      868.73      8.16 o
   2  -1   1      134.49      141.42      4.43 o
   3  -1   1      321.20      308.70      3.81 o
   4  -1   1      267.04      316.28      4.08 o
   5  -1   1      297.02      316.56      4.22 o
   6  -1   1       20.95       24.35      1.07 o
   7  -1   1      313.49      324.72      5.02 o
   8  -1   1      134.97      122.97      7.96 o
   9  -1   1        5.11        4.55      2.18 o
  10  -1   1        1.57        3.01      1.76 o
  11  -1   1       17.59       20.55      5.01 o
 -11   0   1        0.82        1.81      1.11 o
 -10   0   1        9.09        4.70      2.06 o
  -9   0   1      178.71      177.66      4.58 o
  -8   0   1       37.35       35.52      1.61 o
  -7   0   1      251.64      237.41      3.05 o
  -6   0   1     1029.24     1001.39      8.63 o
  -5   0   1      142.07      155.47      2.16 o
  -4   0   1      573.64      619.54      7.37 o
  -3   0   1      922.60     1012.65     10.16 o
  -2   0   1      832.47      863.94      9.52 o
  -1   0   1     1395.01     1419.56     12.78 o
   1   0   1        9.16       10.15      0.51 o
   2   0   1     1781.40     1813.93     28.98 o
   3   0   1     1311.65     1304.31     22.79 o
   4   0   1     1410.75     1543.45     27.34 o
   5   0   1        7.79        5.41      0.81 o
   6   0   1       20.40       18.62      1.42 o
   7   0   1     1641.99     1575.60     17.95 o
   8   0   1       32.04       29.70      1.97 o
   9   0   1       61.50       57.33      3.29 o
  10   0   1       63.58       70.41      5.39 o
 -11   1   1      144.62      158.57      4.65 o
 -10   1   1       47.39       46.67      2.31 o
  -9   1   1        0.29        3.04      0.80 o
  -8   1   1      199.59      181.51      3.78 o
  -7   1   1        2.90        1.62      0.50 o
  -6   1   1       81.61       86.51      1.59 o
  -5   1   1      311.94      265.77      3.60 o
  -4   1   1       38.49       34.97      1.00 o
  -3   1   1      617.08      626.20      6.56 o
  -2   1   1        1.06        2.23      0.28 o
  -1   1   1     6633.21     6507.34     55.28 o
   0   1   1     1549.39     1489.19     42.53 o
   1   1   1      100.76      110.58      1.32 o
   2   1   1       27.93       38.53      1.05 o
   3   1   1      169.51      160.10      3.40 o
   4   1   1      559.25      563.39      9.19 o
   5   1   1        1.10        1.32      0.48 o
   6   1   1       45.65       52.70      1.88 o
   7   1   1       37.45       42.31      1.95 o
   8   1   1        1.70        1.10      0.83 o
   9   1   1       16.64       17.11      2.28 o
  10   1   1        2.07        2.19      2.17 o
 -11   2   1        1.70        0.85      2.04 o
 -10   2   1       23.18       30.62      1.89 o
  -9   2   1       85.25       87.07      2.26 o
  -8   2   1      139.30      143.40      2.93 o
  -7   2   1       65.60       70.39      2.37 o
  -6   2   1      107.31      105.24      2.17 o
  -5   2   1        8.17        7.85      0.78 o
  -4   2   1      163.29      181.27      1.96 o
  -3   2   1       47.78       30.28      0.94 o
  -2   2   1      587.38      595.59      5.09 o
  -1   2   1        7.93        7.86      0.34 o
   0   2   1     1841.31     1881.88     17.65 o
   1   2   1    10691.27    10689.27     83.86 o
   2   2   1       44.97       40.21      0.66 o
   3   2   1      327.83      358.44      4.96 o
   4   2   1      229.82      243.91      3.06 o
   5   2   1        5.34       10.14      0.68 o
   6   2   1       16.09       10.29      0.59 o
   7   2   1       17.44       19.62      1.04 o
   8   2   1        0.05        1.48      0.85 o
   9   2   1       14.32       16.33      2.12 o
  10   2   1      107.24      102.49      6.81 o
 -11   3   1      127.91      130.95     10.59 o
 -10   3   1      104.17      109.41      4.51 o
  -9   3   1      106.12      129.83      5.33 o
  -8   3   1        9.85       12.86      1.46 o
  -7   3   1        1.92        2.50      0.68 o
  -6   3   1      479.29      476.24      7.02 o
  -5   3   1        9.08        7.62      0.79 o
  -4   3   1      187.49      220.04      2.34 o
  -3   3   1     1522.55     1598.10     14.09 o
  -2   3   1      881.15      923.14      9.92 o
  -1   3   1      640.80      688.08      6.95 o
   0   3   1     2077.33     1974.57     18.71 o
   1   3   1     4187.54     4247.84     31.67 o
   2   3   1      940.57      959.35      7.61 o
   3   3   1       28.88       36.83      0.76 o
   4   3   1      510.83      541.06      5.66 o
   5   3   1      521.88      537.63      5.83 o
   6   3   1       15.54       13.95      1.12 o
   7   3   1      277.53      279.65      4.72 o
   8   3   1       82.46       85.66      2.66 o
   9   3   1       75.77       80.88      2.67 o
  10   3   1       74.72       81.17      3.68 o
  11   3   1        5.04        1.51      2.25 o
 -11   4   1      121.10      129.17      6.04 o
 -10   4   1       10.49       11.37      2.06 o
  -9   4   1        0.30       -0.29      1.43 o
  -8   4   1       84.24       78.30      4.09 o
  -7   4   1        1.65        1.30      1.07 o
  -6   4   1      969.50      892.59     14.52 o
  -5   4   1       63.47       62.31      2.67 o
  -4   4   1      318.18      302.09      3.55 o
  -3   4   1       59.59       59.59      1.37 o
  -2   4   1      502.18      510.23      6.51 o
  -1   4   1      736.21      794.54      8.16 o
   0   4   1      836.58      830.73      7.37 o
   1   4   1      830.86      816.23      7.85 o
   2   4   1      152.93      153.33      1.82 o
   3   4   1      244.94      236.71      3.15 o
   4   4   1      679.05      749.99      7.34 o
   5   4   1        1.97        3.45      0.44 o
   6   4   1       38.17       35.04      1.43 o
   7   4   1      166.88      169.88      3.54 o
   8   4   1      638.63      633.92      8.19 o
   9   4   1        0.60        0.92      0.59 o
  10   4   1      235.80      246.74      4.69 o
  11   4   1        2.04        0.71      0.78 o
  12   4   1        0.05       -0.63      1.39 o
 -11   5   1       24.21       21.23      3.66 o
 -10   5   1        0.05        3.05      1.97 o
  -9   5   1       48.93       54.17      4.06 o
  -8   5   1        4.15        3.10      1.48 o
  -7   5   1      137.39      128.61      8.74 o
  -6   5   1      155.06      106.54      5.19 o
  -5   5   1       22.44       30.18      2.49 o
  -4   5   1        3.36        5.32      1.60 o
  -3   5   1      111.70      102.50      3.42 o
  -2   5   1     3206.91     3497.92     31.54 o
  -1   5   1      354.74      349.40      4.26 o
   0   5   1      522.37      505.99      6.29 o
   1   5   1       69.68       78.31      1.38 o
   2   5   1      225.71      250.79      2.96 o
   3   5   1       53.95       40.38      0.87 o
   4   5   1      294.40      330.82      4.03 o
   5   5   1      204.40      194.28      3.10 o
   6   5   1       88.88       96.76      2.58 o
   7   5   1      743.53      708.15     10.18 o
   8   5   1      128.69      122.96      2.91 o
   9   5   1      495.53      506.92      7.95 o
  10   5   1        3.99        3.46      0.93 o
  11   5   1      130.41      135.09      4.22 o
  12   5   1       36.87       43.04      5.23 o
 -11   6   1       13.90        8.83      2.85 o
 -10   6   1       30.42       36.07      6.54 o
  -9   6   1      115.79      132.83      5.87 o
  -8   6   1        0.10        0.63      1.37 o
  -7   6   1       94.95       90.67      5.27 o
  -6   6   1        0.08        1.18      1.55 o
  -5   6   1       96.07       81.59      4.36 o
  -4   6   1       13.73       10.54      1.99 o
  -3   6   1       17.04       22.01      2.07 o
  -2   6   1      117.80      131.55      2.14 o
  -1   6   1      144.01      158.69      1.80 o
   0   6   1      845.15      872.29      6.90 o
   1   6   1      821.34      891.78      7.06 o
   2   6   1      134.73      119.85      1.59 o
   3   6   1       84.12       80.73      1.44 o
   4   6   1       32.70       35.22      1.20 o
   5   6   1      233.47      214.85      4.39 o
   6   6   1       24.30       27.97      1.74 o
   7   6   1       11.81        6.12      0.96 o
   8   6   1        1.28        0.99      0.75 o
   9   6   1      122.14      121.81      3.46 o
  10   6   1       12.00        9.98      1.43 o
  11   6   1      109.47      118.00      3.96 o
  12   6   1       28.93       31.49      5.63 o
 -10   7   1       41.39       40.33      4.12 o
  -9   7   1       24.98       30.24      3.48 o
  -8   7   1      107.96      111.15      6.69 o
  -7   7   1       57.74       63.95      4.84 o
  -6   7   1      301.49      295.94      9.57 o
  -5   7   1      110.23       81.14      7.42 o
  -4   7   1      517.58      510.10     12.16 o
  -3   7   1       17.28       21.60      0.93 o
  -2   7   1       56.90       60.41      1.58 o
  -1   7   1       24.78       29.27      0.78 o
   0   7   1       66.05       69.00      1.15 o
   1   7   1     1205.54     1299.14      9.53 o
   2   7   1      172.46      153.26      2.02 o
   3   7   1        7.49        9.54      0.52 o
   4   7   1      451.09      455.48      4.61 o
   5   7   1      461.17      450.79      7.59 o
   6   7   1       68.75       68.05      2.76 o
   7   7   1       69.31       72.95      2.98 o
   8   7   1       22.17       17.84      2.09 o
   9   7   1       22.12       20.02      1.90 o
  10   7   1       45.20       42.90      2.64 o
  11   7   1        1.08        2.28      1.22 o
  12   7   1       46.14       42.14      7.62 o
 -10   8   1       20.96       17.75      4.23 o
  -9   8   1      220.75      237.71     10.38 o
  -8   8   1      134.63      120.82      5.71 o
  -7   8   1        2.62        0.05      1.68 o
  -6   8   1       77.39       78.92      6.30 o
  -5   8   1        3.33       -0.11      2.06 o
  -4   8   1       79.69       64.45      4.17 o
  -3   8   1     1078.91     1026.91     13.18 o
  -2   8   1      225.33      215.46      3.85 o
  -1   8   1        0.66        0.34      0.56 o
   0   8   1       87.44       98.80      1.54 o
   1   8   1      869.32      897.26      6.77 o
   2   8   1      222.50      216.29      5.36 o
   3   8   1       53.24       66.25      1.52 o
   4   8   1      191.31      201.02      3.15 o
   5   8   1       89.11       89.39      3.29 o
   6   8   1      199.77      198.80      5.42 o
   7   8   1       18.42       18.34      1.83 o
   8   8   1        1.66        1.90      1.03 o
   9   8   1       22.26       23.00      2.50 o
  10   8   1       10.65       12.82      1.83 o
  11   8   1        0.49        1.18      1.84 o
  12   8   1       20.07       25.02      6.42 o
  -9   9   1       19.00       15.12      2.98 o
  -8   9   1        4.92        5.34      2.42 o
  -7   9   1        3.87        6.78      2.03 o
  -6   9   1       34.65       30.20      3.78 o
  -5   9   1        2.88       -0.12      1.61 o
  -4   9   1      283.10      279.87      8.91 o
  -3   9   1      626.10      616.22      9.01 o
  -2   9   1       15.54       17.27      1.66 o
  -1   9   1      222.46      219.13      3.82 o
   0   9   1       12.67       10.94      0.80 o
   1   9   1      328.43      329.82      3.53 o
   2   9   1        0.15        0.25      0.37 o
   3   9   1       45.53       46.45      1.66 o
   4   9   1      201.14      197.08      3.13 o
   5   9   1       26.30       23.05      2.18 o
   6   9   1      207.49      200.80      5.57 o
   7   9   1       69.31       69.41      4.73 o
   8   9   1       67.95       71.97      3.49 o
   9   9   1        9.39        4.93      1.44 o
  10   9   1       23.83       22.43      2.43 o
  11   9   1       11.68        9.71      2.40 o
  -9  10   1        4.59        3.70      2.26 o
  -8  10   1       21.31       10.91      2.72 o
  -7  10   1       86.56       93.17      5.26 o
  -6  10   1       25.94       34.75      4.16 o
  -5  10   1        0.65       -0.04      1.76 o
  -4  10   1      162.63      153.24      6.67 o
  -3  10   1        0.12        0.37      0.64 o
  -2  10   1     1416.14     1378.08     17.57 o
  -1  10   1      168.95      168.87      4.07 o
   0  10   1       50.15       52.21      1.61 o
   1  10   1      219.10      200.57      3.08 o
   2  10   1        0.12        1.11      0.48 o
   3  10   1        0.43        1.22      0.54 o
   4  10   1      148.12      153.48      4.65 o
   5  10   1      674.05      650.72      8.64 o
   6  10   1        0.35        0.33      0.91 o
   7  10   1       18.55       20.15      2.22 o
   8  10   1       91.43       86.38      4.02 o
   9  10   1       16.21       16.50      2.45 o
  10  10   1        6.07        4.25      1.90 o
  11  10   1      126.32      148.11     12.00 o
  -8  11   1       36.28       34.04      4.64 o
  -7  11   1        4.09        5.64      2.21 o
  -6  11   1       42.47       39.06      3.67 o
  -5  11   1       36.52       41.25      4.35 o
  -4  11   1       51.72       50.78      3.22 o
  -3  11   1       38.20       38.02      2.74 o
  -2  11   1       36.68       40.69      2.83 o
  -1  11   1       78.53       72.78      2.26 o
   0  11   1      268.90      268.26      4.08 o
   1  11   1       10.48        5.80      0.91 o
   2  11   1        0.69        1.32      0.62 o
   3  11   1        0.73        0.28      0.58 o
   4  11   1        3.90        3.12      0.89 o
   5  11   1        2.34        1.58      0.59 o
   6  11   1       14.48       14.84      2.04 o
   7  11   1        0.59       -0.61      1.05 o
   8  11   1       20.64       16.51      2.55 o
   9  11   1        1.12        0.43      1.26 o
  10  11   1        6.39        5.17      2.17 o
  -7  12   1       46.05       45.90      4.36 o
  -6  12   1        3.08        6.22      2.22 o
  -5  12   1      205.20      202.93      8.67 o
  -4  12   1       70.56       72.16      3.94 o
  -3  12   1        9.57        7.06      1.94 o
  -2  12   1        5.10        2.21      1.70 o
  -1  12   1      332.72      338.72      9.14 o
   0  12   1        1.56        1.25      0.79 o
   1  12   1        1.17        1.31      0.73 o
   2  12   1      156.04      146.34      3.24 o
   3  12   1        2.52        2.76      1.20 o
   4  12   1       62.04       67.72      2.57 o
   5  12   1       43.13       38.95      2.86 o
   6  12   1       24.68       21.69      2.13 o
   7  12   1        6.05        4.01      1.75 o
   8  12   1      106.75      107.06      4.96 o
   9  12   1       70.02       63.31      5.05 o
  10  12   1        2.02       -1.69      2.76 o
  -7  13   1       15.21        9.63      2.88 o
  -6  13   1       61.79       55.49      4.46 o
  -5  13   1       73.63       75.57      4.78 o
  -4  13   1       89.73       92.38      5.17 o
  -3  13   1       39.13       41.55      6.28 o
  -2  13   1        1.45       -1.74      1.55 o
  -1  13   1      231.50      246.41     10.83 o
   0  13   1        7.55        6.87      1.18 o
   1  13   1        1.35        2.08      1.62 o
   2  13   1        9.97        7.65      1.18 o
   3  13   1       19.68       17.88      1.96 o
   4  13   1       20.36       24.16      2.26 o
   5  13   1       70.88       81.87      3.01 o
   6  13   1      125.69      130.24      3.80 o
   7  13   1       15.21       21.96      2.86 o
   8  13   1       32.30       32.51      3.75 o
   9  13   1       45.73       41.55      4.47 o
  -6  14   1        9.66        5.41      3.17 o
  -5  14   1       42.27       50.37      4.22 o
  -4  14   1       40.09       36.63      3.38 o
  -3  14   1       25.55       34.21      3.74 o
  -2  14   1      100.34      109.28      5.59 o
  -1  14   1        9.07        9.59      2.95 o
   0  14   1       11.73       10.12      1.63 o
   1  14   1        9.45        8.46      2.68 o
   2  14   1        2.59        2.83      1.82 o
   3  14   1      110.05      110.01      4.20 o
   4  14   1       26.51       26.02      3.42 o
   5  14   1      111.38       98.56      4.19 o
   6  14   1        2.18        4.48      1.35 o
   7  14   1       44.08       43.84      3.17 o
   8  14   1      137.91      135.40      7.25 o
   9  14   1       10.39       11.67      4.84 o
  -5  15   1        8.18        8.36      3.12 o
  -4  15   1       22.84       25.76      3.75 o
  -3  15   1        0.08       -0.87      2.07 o
  -2  15   1       33.14       26.84      3.58 o
  -1  15   1        0.25       -0.87      2.10 o
   0  15   1        0.08        2.67      2.37 o
   1  15   1       17.27       20.66      1.86 o
   2  15   1        0.40        0.86      1.51 o
   3  15   1       17.19       17.88      4.67 o
   4  15   1       37.06       41.26      4.78 o
   5  15   1       40.35       39.27      7.02 o
   6  15   1      171.97      175.22      5.88 o
   7  15   1        0.49        1.40      1.78 o
   8  15   1       55.40       53.44      4.13 o
  -3  16   1        0.58        0.34      2.24 o
  -2  16   1        0.42        1.56      2.58 o
  -1  16   1       11.79       10.59      3.38 o
   0  16   1       15.27       12.52      3.34 o
   1  16   1        1.48        3.71      1.47 o
   2  16   1       58.27       63.00      3.68 o
   3  16   1        6.03        5.85      3.59 o
   4  16   1       31.71       30.71      3.19 o
   5  16   1       62.43       61.81      4.70 o
   6  16   1       33.13       32.12      3.34 o
   7  16   1       54.57       51.42      6.10 o
  -1  17   1        1.63       -0.91      2.34 o
   0  17   1       19.31       12.74      3.43 o
   2  17   1      158.44      172.70      5.86 o
   3  17   1       13.60       16.45      5.41 o
   4  17   1        7.90        8.17      2.36 o
   5  17   1       20.33       20.77      3.10 o
  -2 -17   2       26.64       23.50      3.65 o
  -5 -16   2        0.15        0.65      1.68 o
  -4 -16   2       18.65       14.53      2.95 o
  -3 -16   2       30.77       20.68      2.78 o
  -2 -16   2       53.01       63.28      3.79 o
   0 -16   2        3.50        2.67      2.58 o
   1 -16   2       19.84       17.23      3.80 o
   2 -16   2       34.05       30.42      4.75 o
  -7 -15   2        5.48        5.42      2.01 o
  -6 -15   2        3.86        2.82      1.74 o
  -5 -15   2        4.95        9.91      2.01 o
  -4 -15   2        2.20        0.63      1.47 o
  -3 -15   2       42.22       48.86      3.20 o
  -2 -15   2       38.07       34.65      2.99 o
  -1 -15   2      145.61      155.05      4.25 o
   0 -15   2        0.31        2.21      2.21 o
   1 -15   2       38.17       41.23      4.82 o
   2 -15   2        4.27        5.40      2.84 o
   3 -15   2        6.83        9.29      3.52 o
   4 -15   2       40.36       37.62      3.55 o
  -8 -14   2        1.43        2.78      3.30 o
  -7 -14   2        0.45        1.46      1.42 o
  -6 -14   2        0.53        1.74      1.61 o
  -5 -14   2        3.25        1.74      1.47 o
  -4 -14   2      115.24      119.15      4.58 o
  -3 -14   2       14.34       12.21      2.43 o
  -2 -14   2      107.54      117.15      4.22 o
  -1 -14   2       96.85      105.15      3.75 o
   0 -14   2        0.04       -2.06      1.74 o
   1 -14   2       21.34       24.76      4.01 o
   2 -14   2        0.91        4.45      2.78 o
   3 -14   2        8.07        5.08      1.94 o
   4 -14   2        0.88       -0.43      1.65 o
   5 -14   2       38.13       36.32      5.04 o
  -9 -13   2        1.92       -0.20      3.41 o
  -8 -13   2        2.12       -0.42      1.90 o
  -7 -13   2        0.52        0.86      1.44 o
  -6 -13   2        0.00        0.53      1.09 o
  -5 -13   2       12.46       13.92      2.06 o
  -4 -13   2       22.54       23.02      2.30 o
  -3 -13   2        8.69        5.41      1.50 o
  -2 -13   2      213.74      218.59      5.72 o
  -1 -13   2        6.04        4.29      1.08 o
   0 -13   2       31.33       33.42      1.94 o
   1 -13   2       94.31       94.04      6.25 o
   2 -13   2       17.92       10.89      3.12 o
   3 -13   2        1.48        2.14      1.67 o
   4 -13   2       71.91       79.31      3.82 o
   5 -13   2       76.50       78.61      4.00 o
   6 -13   2       48.37       46.68      5.24 o
  -9 -12   2       33.35       36.94      4.42 o
  -8 -12   2       34.43       35.25      4.93 o
  -7 -12   2       28.12       23.22      2.91 o
  -6 -12   2       10.11        8.24      1.41 o
  -5 -12   2       70.94       73.88      2.88 o
  -4 -12   2      110.93      112.16      3.34 o
  -3 -12   2       17.32       15.27      2.43 o
  -2 -12   2       59.92       51.13      2.02 o
  -1 -12   2        5.80        7.65      1.76 o
   0 -12   2      371.23      390.52      6.33 o
   1 -12   2      133.56      132.75      7.20 o
   2 -12   2      114.91      113.53      4.37 o
   3 -12   2       17.93       15.21      1.97 o
   4 -12   2       31.52       29.85      2.57 o
   5 -12   2        0.07        1.81      1.93 o
   6 -12   2        0.30        1.20      3.20 o
   7 -12   2       10.21       12.70      5.72 o
 -10 -11   2       73.56       89.66     10.39 o
  -9 -11   2        2.33        3.46      2.13 o
  -8 -11   2        9.58        8.51      1.99 o
  -7 -11   2        5.12        4.26      1.60 o
  -6 -11   2        5.17        5.29      1.58 o
  -5 -11   2      142.94      139.01      3.62 o
  -4 -11   2      168.33      180.59      4.08 o
  -3 -11   2       18.68       16.68      1.49 o
  -2 -11   2       38.43       38.72      1.72 o
  -1 -11   2      140.71      129.01      2.77 o
   0 -11   2       84.14       84.13      2.38 o
   1 -11   2      325.61      320.31      5.30 o
   2 -11   2       75.05       71.83      3.04 o
   3 -11   2       10.20        9.65      1.59 o
   4 -11   2       65.72       58.32      3.10 o
   5 -11   2      165.47      176.14      6.49 o
   6 -11   2        0.20       -0.65      1.56 o
   7 -11   2        0.61        2.33      2.46 o
   8 -11   2        3.31        9.66      3.37 o
 -10 -10   2        9.62       11.40      2.71 o
  -9 -10   2       96.80      107.38      4.94 o
  -8 -10   2        0.68        3.25      1.44 o
  -7 -10   2      337.06      352.65      8.77 o
  -6 -10   2       73.52       76.00      5.80 o
  -5 -10   2       21.30       21.28      1.60 o
  -4 -10   2       12.13       14.08      1.12 o
  -3 -10   2       31.42       32.52      2.03 o
  -2 -10   2        3.90        3.52      0.61 o
  -1 -10   2       27.83       19.11      1.69 o
   0 -10   2        0.19        1.04      0.55 o
   1 -10   2      426.25      428.52      4.98 o
   2 -10   2      235.08      224.77      4.51 o
   3 -10   2       45.27       46.88      2.01 o
   4 -10   2       75.74       74.41      3.20 o
   5 -10   2        8.86        3.84      1.66 o
   6 -10   2        0.82        1.91      1.73 o
   7 -10   2        0.00        2.21      2.74 o
   8 -10   2       11.27        4.72      2.78 o
   9 -10   2       57.42       75.15      6.57 o
 -11  -9   2       66.18       74.14      9.50 o
 -10  -9   2      105.19      100.08      5.81 o
  -9  -9   2        4.11        4.57      1.57 o
  -8  -9   2       17.88       19.67      2.33 o
  -7  -9   2        0.01        0.34      1.04 o
  -6  -9   2      397.60      377.68      8.62 o
  -5  -9   2        0.41        0.85      0.81 o
  -4  -9   2      697.24      691.10      8.02 o
  -3  -9   2      126.24      134.66      2.48 o
  -2  -9   2      386.44      389.22      4.51 o
  -1  -9   2      320.48      298.26      3.77 o
   0  -9   2       82.16       65.55      1.49 o
   1  -9   2       20.58       18.89      0.87 o
   2  -9   2       46.59       42.64      1.89 o
   3  -9   2       59.20       52.81      2.14 o
   4  -9   2       72.22       74.82      6.52 o
   5  -9   2       55.01       52.03      4.37 o
   6  -9   2      211.23      237.34      9.07 o
   7  -9   2       39.22       41.16      3.47 o
   8  -9   2       56.62       56.17      4.09 o
   9  -9   2        9.68        8.63      3.23 o
 -11  -8   2       16.99       15.94      2.95 o
 -10  -8   2      289.84      310.43      9.52 o
  -9  -8   2       39.59       42.08      3.02 o
  -8  -8   2       32.11       31.14      3.84 o
  -7  -8   2       21.81       22.93      3.27 o
  -6  -8   2      222.22      214.17      5.82 o
  -5  -8   2      181.64      185.10      9.65 o
  -4  -8   2       89.81       72.42      1.77 o
  -3  -8   2       68.45       68.05      1.63 o
  -2  -8   2      916.54      876.87      8.64 o
  -1  -8   2      212.70      201.70      2.80 o
   0  -8   2        3.92        1.15      0.39 o
   1  -8   2        9.45       12.38      1.00 o
   2  -8   2       28.02       26.48      1.29 o
   3  -8   2       11.22        9.78      1.03 o
   4  -8   2       63.62       64.15      4.20 o
   5  -8   2      209.87      196.54      8.59 o
   6  -8   2        3.82       11.60      2.54 o
   7  -8   2       32.85       25.87      3.75 o
   8  -8   2      142.16      151.02      5.94 o
   9  -8   2      127.18      120.30      7.35 o
  10  -8   2        1.90       -1.14      2.41 o
 -11  -7   2       31.90       21.79      3.12 o
 -10  -7   2       22.62       23.24      2.38 o
  -9  -7   2       32.95       31.50      2.50 o
  -8  -7   2        4.98        4.16      2.06 o
  -7  -7   2      168.01      161.32      7.75 o
  -6  -7   2        2.21        1.61      0.91 o
  -5  -7   2       19.05       18.81      1.93 o
  -4  -7   2      326.76      340.17      4.20 o
  -3  -7   2      721.45      680.88      6.66 o
  -2  -7   2      166.04      168.98      2.18 o
  -1  -7   2       10.46        9.37      0.55 o
   0  -7   2        2.70        0.99      0.29 o
   1  -7   2       76.31       90.40      1.42 o
   2  -7   2      194.61      186.18      3.10 o
   3  -7   2     1372.52     1362.16     16.34 o
   4  -7   2        4.80        2.95      1.82 o
   5  -7   2      226.27      223.03      7.77 o
   6  -7   2       18.44       14.07      2.64 o
   7  -7   2      241.45      218.47     13.04 o
   8  -7   2       62.07       65.86      3.94 o
   9  -7   2        0.60        2.91      1.66 o
  10  -7   2        1.04        0.42      2.43 o
 -11  -6   2       19.46       25.19      3.25 o
 -10  -6   2       45.07       48.41      3.26 o
  -9  -6   2       44.14       48.52      2.52 o
  -8  -6   2        0.57        0.30      0.78 o
  -7  -6   2      171.48      166.87      4.16 o
  -6  -6   2       15.51       17.64      1.62 o
  -5  -6   2        4.64        2.07      0.67 o
  -4  -6   2      347.26      346.20      6.90 o
  -3  -6   2       19.03       22.44      0.76 o
  -2  -6   2       39.01       36.01      0.84 o
  -1  -6   2      271.04      326.77      4.15 o
   0  -6   2        0.90        1.11      0.28 o
   1  -6   2        3.29        2.50      0.31 o
   2  -6   2      590.01      601.81      6.12 o
   3  -6   2       38.73       23.58      0.88 o
   4  -6   2       13.71       14.54      2.95 o
   5  -6   2      177.78      171.48      9.13 o
   6  -6   2       70.84       61.60      6.03 o
   7  -6   2       21.88       26.54      4.44 o
   8  -6   2       20.88       17.76      3.21 o
   9  -6   2        0.04        1.06      1.38 o
  10  -6   2        0.17       -1.20      2.24 o
  11  -6   2        5.75        6.94      2.55 o
 -12  -5   2       14.88       14.47      4.67 o
 -11  -5   2       37.70       33.55      2.82 o
 -10  -5   2      168.19      181.15      4.67 o
  -9  -5   2       42.89       39.51      2.16 o
  -8  -5   2       57.63       52.55      2.32 o
  -7  -5   2        0.21        0.91      0.68 o
  -6  -5   2       11.23        6.11      0.92 o
  -5  -5   2      209.20      204.52      3.36 o
  -4  -5   2      336.71      355.94      4.14 o
  -3  -5   2      386.56      388.42      5.28 o
  -2  -5   2       24.26       27.11      0.77 o
  -1  -5   2      569.14      650.17      5.12 o
   0  -5   2       48.42       41.45      0.84 o
   1  -5   2       38.64       45.32      0.96 o
   2  -5   2       10.31        4.58      0.45 o
   3  -5   2      175.15      171.29      5.04 o
   4  -5   2      125.31      139.30      6.81 o
   5  -5   2      162.27      167.10      8.74 o
   6  -5   2      302.88      271.70     12.15 o
   7  -5   2      136.32      122.94      8.35 o
   8  -5   2        0.57       -0.80      1.48 o
   9  -5   2      121.28      131.65      5.85 o
  10  -5   2        5.74        2.26      1.69 o
  11  -5   2       95.15       96.06      5.66 o
 -12  -4   2        1.39       -0.50      1.52 o
 -11  -4   2        3.26        3.63      1.25 o
 -10  -4   2        0.02        0.11      0.85 o
  -9  -4   2        4.35        2.94      0.94 o
  -8  -4   2        4.95        6.52      1.01 o
  -7  -4   2      354.41      307.27      5.53 o
  -6  -4   2      407.29      378.42      6.15 o
  -5  -4   2      109.54      112.99      2.30 o
  -4  -4   2      696.34      709.13      6.33 o
  -3  -4   2      176.36      144.70      1.74 o
  -2  -4   2     2476.79     2654.40     20.30 o
  -1  -4   2      657.50      705.04      5.92 o
   0  -4   2      743.17      759.16      7.61 o
   1  -4   2      418.81      410.62      3.99 o
   2  -4   2     1073.86     1171.26     12.42 o
   3  -4   2       60.87       59.81      2.14 o
   4  -4   2       13.29        9.74      0.79 o
   5  -4   2      140.50      170.38      4.17 o
   6  -4   2       17.96        6.27      2.37 o
   7  -4   2       42.49       35.48      4.77 o
   8  -4   2       31.95       50.32      5.97 o
   9  -4   2       47.26       47.18      3.10 o
  10  -4   2        5.34        6.65      1.57 o
  11  -4   2      102.81      119.27      5.94 o
 -12  -3   2        1.51        0.45      1.89 o
 -11  -3   2       10.76        9.94      1.42 o
 -10  -3   2      363.15      393.67      7.65 o
  -9  -3   2       64.85       62.74      2.19 o
  -8  -3   2      181.41      174.15      3.56 o
  -7  -3   2      201.66      194.62      3.54 o
  -6  -3   2      140.48      167.66      2.94 o
  -5  -3   2       16.76       24.34      0.93 o
  -4  -3   2      276.47      255.65      2.69 o
  -3  -3   2      533.90      562.17      4.83 o
  -2  -3   2      617.66      645.60      5.49 o
  -1  -3   2       51.63       58.54      1.07 o
   0  -3   2     4068.90     4165.42     34.86 o
   1  -3   2      876.86      883.75      8.78 o
   2  -3   2      891.97      963.46     11.29 o
   3  -3   2      520.47      649.04      8.32 o
   4  -3   2      290.22      320.28      3.90 o
   5  -3   2      506.77      528.13      5.41 o
   6  -3   2      186.16      168.33      3.76 o
   7  -3   2       54.86       58.11      5.66 o
   8  -3   2       68.89       68.39      6.49 o
   9  -3   2       28.76       34.47      2.55 o
  10  -3   2       57.43       53.86      3.37 o
  11  -3   2       16.54       15.99      2.83 o
  12  -3   2       15.71       14.68      3.87 o
 -12  -2   2        1.39        2.41      1.64 o
 -11  -2   2       33.02       35.63      4.20 o
 -10  -2   2        0.40        1.57      0.89 o
  -9  -2   2       19.35       17.51      1.71 o
  -8  -2   2      173.15      158.55      2.98 o
  -7  -2   2      176.23      155.84      2.97 o
  -6  -2   2      408.90      419.58      4.84 o
  -5  -2   2      252.00      298.07      3.10 o
  -4  -2   2     1807.04     1943.61     15.04 o
  -3  -2   2     1256.68     1470.22     11.57 o
  -2  -2   2      954.19     1047.17      8.62 o
  -1  -2   2      201.97      215.38      2.16 o
   0  -2   2     1517.99     1530.98     14.12 o
   1  -2   2     6028.99     6174.26     55.14 o
   2  -2   2      310.31      312.25      4.30 o
   3  -2   2     1686.42     1872.82     17.04 o
   4  -2   2       18.35       16.72      0.98 o
   5  -2   2      599.43      591.78      6.00 o
   6  -2   2       52.92       47.19      1.50 o
   7  -2   2      100.43       86.77      2.85 o
   8  -2   2      391.60      385.76     17.96 o
   9  -2   2        2.28        3.79      1.07 o
  10  -2   2      115.48      121.93     12.14 o
  11  -2   2        8.84       10.68      2.40 o
 -12  -1   2        0.60        3.25      1.60 o
 -11  -1   2       74.68       79.04      3.77 o
 -10  -1   2        8.98        7.60      1.08 o
  -9  -1   2        2.95        5.63      0.88 o
  -8  -1   2       10.95       10.24      0.84 o
  -7  -1   2      706.81      664.23      7.20 o
  -6  -1   2      135.02      132.24      1.69 o
  -5  -1   2      488.85      500.98      4.58 o
  -4  -1   2      159.51      173.38      2.06 o
  -3  -1   2      213.96      278.82      2.47 o
  -2  -1   2     1320.77     1365.63     11.14 o
  -1  -1   2     3083.86     3239.36     26.98 o
   0  -1   2     4716.50     4579.08     48.37 o
   1  -1   2       68.90       46.68      1.09 o
   2  -1   2     1253.54     1358.62     12.64 o
   3  -1   2      275.29      257.35      5.85 o
   4  -1   2      484.41      545.38      7.50 o
   5  -1   2     1628.47     1620.84     17.50 o
   6  -1   2       26.69       23.74      1.40 o
   7  -1   2       14.97       12.66      0.84 o
   8  -1   2      134.33      141.06      2.65 o
   9  -1   2       81.99       76.20      6.81 o
  10  -1   2        0.18        0.60      1.63 o
  11  -1   2        0.00        0.25      1.66 o
 -12   0   2       26.08       20.17      2.42 o
 -11   0   2       90.25       96.16      4.18 o
 -10   0   2       39.89       44.70      2.41 o
  -9   0   2       72.28       66.86      2.18 o
  -8   0   2       49.21       49.91      2.18 o
  -7   0   2      132.05      143.32      2.20 o
  -6   0   2      134.67      140.96      2.18 o
  -5   0   2       96.08      106.84      1.82 o
  -4   0   2      355.25      427.63      4.80 o
  -3   0   2       11.68        9.43      0.41 o
  -2   0   2      412.14      455.11      4.27 o
  -1   0   2      680.47      662.00      6.25 o
   0   0   2      229.88      211.16      5.15 o
   1   0   2      129.33      132.17      1.47 o
   2   0   2     1384.03     1472.82     16.82 o
   3   0   2       46.83       50.56      1.13 o
   4   0   2      159.39      180.95      3.49 o
   5   0   2       93.27       74.89      2.02 o
   6   0   2      138.66      143.82      3.15 o
   7   0   2       80.47       88.59      2.64 o
   8   0   2      162.55      151.90      3.76 o
   9   0   2       46.54       40.93      2.82 o
  10   0   2        5.24        6.00      4.08 o
 -12   1   2       36.93       36.71      6.51 o
 -11   1   2       28.39       33.84      4.21 o
 -10   1   2       67.22       74.95      3.79 o
  -9   1   2       33.93       31.99      1.76 o
  -8   1   2       60.83       67.30      1.85 o
  -7   1   2      124.77      118.71      2.46 o
  -6   1   2      728.73      717.94      6.17 o
  -5   1   2        8.97       20.53      0.64 o
  -4   1   2        0.08        3.76      0.30 o
  -3   1   2       11.23        9.66      0.37 o
  -2   1   2       11.28       11.16      0.51 o
  -1   1   2     2656.33     2739.72     22.86 o
   0   1   2     3206.26     3359.74     30.33 o
   1   1   2        8.27       10.51      0.36 o
   2   1   2     3576.59     3771.59     41.73 o
   3   1   2      127.00      120.75      1.87 o
   4   1   2      337.91      313.22      5.82 o
   5   1   2       20.38       27.96      1.31 o
   6   1   2        7.05       10.96      1.03 o
   7   1   2      771.85      774.98     10.19 o
   8   1   2      269.72      274.31      5.78 o
   9   1   2       76.70       71.36      2.72 o
 -11   2   2       52.42       47.16      9.35 o
 -10   2   2       40.28       40.30      2.02 o
  -9   2   2       41.62       36.78      2.67 o
  -8   2   2      167.95      163.32      3.35 o
  -7   2   2       54.62       49.89      2.02 o
  -6   2   2       64.38       53.28      1.61 o
  -5   2   2      114.76      116.30      1.84 o
  -4   2   2       97.03       77.76      1.10 o
  -3   2   2       15.28        9.12      0.52 o
  -2   2   2        5.79        5.08      0.31 o
  -1   2   2      863.49      930.79      7.32 o
   0   2   2      484.99      430.05      4.11 o
   1   2   2       62.87       61.80      0.83 o
   2   2   2      895.06      934.17      8.75 o
   3   2   2      117.68      124.54      2.09 o
   4   2   2      183.72      158.39      2.68 o
   5   2   2      227.45      223.38      3.56 o
   6   2   2      233.09      228.08      3.48 o
   7   2   2      974.92      978.28     12.26 o
   8   2   2      468.16      458.43      8.03 o
   9   2   2       22.01       20.36      2.26 o
  10   2   2        0.28       -0.07      2.34 o
 -11   3   2       23.25       18.14      3.68 o
 -10   3   2       61.15       62.28      3.60 o
  -9   3   2      229.51      255.59      5.90 o
  -8   3   2      229.77      210.68      4.13 o
  -7   3   2        7.59        8.43      0.93 o
  -6   3   2        0.34       -0.06      0.47 o
  -5   3   2       55.66       52.49      1.27 o
  -4   3   2      100.37       81.87      1.24 o
  -3   3   2     1621.43     1767.42     14.36 o
  -2   3   2      544.74      582.23      5.60 o
  -1   3   2      783.01      780.37      7.36 o
   0   3   2     1074.61     1097.25     13.55 o
   1   3   2    20952.85    20465.57    219.80 o
   2   3   2      332.92      366.87      3.42 o
   3   3   2      111.59      111.79      1.56 o
   4   3   2     1054.94     1119.48      9.39 o
   5   3   2      241.24      234.33      3.83 o
   6   3   2      111.32      114.59      2.52 o
   7   3   2       36.63       36.97      1.45 o
   8   3   2      307.23      298.29      6.02 o
   9   3   2       36.63       38.80      2.45 o
  10   3   2        3.03        4.51      2.16 o
  11   3   2      184.19      197.30     11.91 o
 -11   4   2        1.17        3.18      2.23 o
 -10   4   2        0.31        0.72      1.39 o
  -9   4   2        0.24        1.41      1.63 o
  -8   4   2       44.43       47.61      2.55 o
  -7   4   2        4.38        5.40      1.79 o
  -6   4   2      377.95      342.14      6.47 o
  -5   4   2       19.22       13.28      1.35 o
  -4   4   2       25.71       37.33      1.02 o
  -3   4   2      527.97      524.68      6.02 o
  -2   4   2      326.34      393.31      4.45 o
  -1   4   2       36.81       44.14      0.82 o
   0   4   2      345.52      340.37      3.25 o
   1   4   2     2101.39     2136.61     18.58 o
   2   4   2      216.56      225.03      2.40 o
   3   4   2      162.49      161.17      2.64 o
   4   4   2      139.90      166.84      2.39 o
   5   4   2     1242.23     1237.52     12.22 o
   6   4   2        2.63        2.84      0.46 o
   7   4   2      214.82      210.84      3.54 o
   8   4   2      599.94      584.43      7.60 o
   9   4   2       28.13       25.18      1.49 o
  10   4   2      218.68      233.97      4.40 o
  11   4   2       11.21       10.45      1.46 o
  12   4   2       28.74       28.20      2.29 o
 -11   5   2       32.62       36.34      3.96 o
 -10   5   2        0.23        0.40      1.86 o
  -9   5   2       47.24       57.68      5.39 o
  -8   5   2      118.07      122.23      6.24 o
  -7   5   2       77.06       80.23      3.20 o
  -6   5   2       17.91       16.97      1.79 o
  -5   5   2      131.36      138.03      4.31 o
  -4   5   2      332.92      326.67      6.80 o
  -3   5   2      842.64      856.99     10.06 o
  -2   5   2     1134.14     1173.75     11.59 o
  -1   5   2      385.96      398.62      4.49 o
   0   5   2     1168.03     1267.96     10.03 o
   1   5   2       42.30       62.61      1.36 o
   2   5   2     1124.44     1174.06     10.32 o
   3   5   2      140.59      156.01      1.80 o
   4   5   2      248.09      257.71      3.67 o
   5   5   2     1144.35     1211.54     11.68 o
   6   5   2       85.29       72.51      2.06 o
   7   5   2       71.84       70.53      2.05 o
   8   5   2      206.18      201.96      3.84 o
   9   5   2       59.61       61.72      2.23 o
  10   5   2      126.10      130.67      3.35 o
  11   5   2        0.06        0.25      0.88 o
  12   5   2       31.22       29.44      2.63 o
 -10   6   2       26.76       22.73      3.60 o
  -9   6   2       41.16       33.56      3.59 o
  -8   6   2        5.50        4.30      1.86 o
  -7   6   2       14.07       10.29      2.06 o
  -6   6   2       18.95       13.60      2.11 o
  -5   6   2      697.02      610.17     11.24 o
  -4   6   2       99.18       98.01      3.64 o
  -3   6   2       79.52       81.74      2.87 o
  -2   6   2      312.24      297.00      4.30 o
  -1   6   2      753.91      789.53      7.25 o
   0   6   2       22.32       26.00      0.84 o
   1   6   2       69.17       83.26      1.21 o
   2   6   2      218.66      238.71      2.44 o
   3   6   2       89.25      108.61      1.71 o
   4   6   2      118.20      112.49      2.15 o
   5   6   2      684.71      714.05     10.21 o
   6   6   2        0.14        0.32      0.66 o
   7   6   2       66.72       59.31      3.57 o
   8   6   2      248.66      241.01      5.01 o
   9   6   2      186.63      193.59      4.88 o
  10   6   2        2.26        1.53      0.93 o
  11   6   2       35.25       40.36      2.38 o
  12   6   2        8.52       10.17      2.07 o
 -10   7   2       70.16       69.40      5.02 o
  -9   7   2      188.43      207.69      7.53 o
  -8   7   2       25.76       20.27      2.89 o
  -7   7   2       67.34       56.67      3.83 o
  -6   7   2       28.57       24.14      2.69 o
  -5   7   2      196.71      185.97     12.13 o
  -4   7   2      106.65      106.60      5.77 o
  -3   7   2      383.66      389.22      5.59 o
  -2   7   2        2.48        4.49      0.87 o
  -1   7   2      560.42      561.59      5.00 o
   0   7   2      271.38      237.34      3.75 o
   1   7   2       11.32        7.10      0.47 o
   2   7   2        2.57        0.03      0.25 o
   3   7   2       25.31       23.63      0.83 o
   4   7   2       38.15       30.86      0.81 o
   5   7   2        3.52        2.84      0.77 o
   6   7   2        8.41        4.03      0.88 o
   7   7   2        8.14        7.79      1.12 o
   8   7   2       46.98       48.04      3.36 o
   9   7   2      362.94      360.53      7.67 o
  10   7   2        0.92        2.44      1.05 o
  11   7   2       49.74       52.41      2.93 o
  12   7   2        7.20        9.07      2.12 o
 -10   8   2      117.60      136.47      6.72 o
  -9   8   2       66.08       69.27      5.42 o
  -8   8   2       19.33       22.10      3.09 o
  -7   8   2       39.52       36.79      3.44 o
  -6   8   2       38.24       36.22      3.12 o
  -5   8   2       15.27        7.17      4.17 o
  -4   8   2       93.86       86.51      6.42 o
  -3   8   2      265.86      281.46      4.89 o
  -2   8   2     1695.15     1671.26     18.06 o
  -1   8   2      172.92      159.61      2.39 o
   0   8   2      177.80      191.58      2.36 o
   1   8   2       59.52       62.68      1.14 o
   2   8   2       29.90       24.90      1.01 o
   3   8   2       84.37       79.02      1.66 o
   4   8   2      577.68      572.75      6.19 o
   5   8   2       37.37       41.50      2.27 o
   6   8   2       28.81       20.85      1.81 o
   7   8   2        0.42        1.25      0.79 o
   8   8   2      378.95      370.67      8.75 o
   9   8   2      131.36      127.44      4.38 o
  10   8   2       89.61       84.73      5.07 o
  11   8   2        3.57        1.32      3.52 o
  12   8   2        6.30        2.78      3.65 o
  -9   9   2        1.06       -3.14      1.83 o
  -8   9   2      212.88      223.94      7.94 o
  -7   9   2        4.21        5.22      1.90 o
  -6   9   2      292.10      289.23      8.25 o
  -5   9   2        0.95        0.18      1.27 o
  -4   9   2       62.76       55.61      4.11 o
  -3   9   2        3.45        3.30      0.82 o
  -2   9   2      219.18      218.09      4.55 o
  -1   9   2      267.81      252.93      8.64 o
   0   9   2      134.88      126.89      2.68 o
   1   9   2       46.72       51.02      1.59 o
   2   9   2       19.97       25.19      0.92 o
   3   9   2      260.98      245.31      3.38 o
   4   9   2        0.09        0.18      0.44 o
   5   9   2      106.07       99.78      3.67 o
   6   9   2      170.91      163.25      5.57 o
   7   9   2       19.55       18.14      1.94 o
   8   9   2       66.77       77.74      3.54 o
   9   9   2       76.66       86.68      4.57 o
  10   9   2       49.75       48.38      6.27 o
  11   9   2      153.19      146.91      6.48 o
  -9  10   2       68.24       80.80      5.57 o
  -8  10   2      315.50      337.20     10.11 o
  -7  10   2       42.39       37.94      3.75 o
  -6  10   2       29.45       36.59      3.52 o
  -5  10   2       41.24       49.77      4.80 o
  -4  10   2        4.22        5.58      3.49 o
  -3  10   2       80.96       83.14      2.68 o
  -2  10   2      348.90      340.55      6.23 o
  -1  10   2      148.44      149.92      2.59 o
   0  10   2       22.24       20.91      1.46 o
   1  10   2       99.85       92.98      2.01 o
   2  10   2      195.60      199.14      2.80 o
   3  10   2      158.24      148.91      2.92 o
   4  10   2        2.01        1.76      0.60 o
   5  10   2      354.81      368.34      6.91 o
   6  10   2       43.91       46.37      2.93 o
   7  10   2      131.55      124.91      4.60 o
   8  10   2      177.08      169.80      9.26 o
   9  10   2        5.14        2.55      1.32 o
  10  10   2        4.69        8.23      1.75 o
  11  10   2       37.88       43.49      4.18 o
  -8  11   2        8.92        7.58      2.50 o
  -7  11   2       30.45       29.74      3.67 o
  -6  11   2        3.25        4.36      1.97 o
  -5  11   2        2.69        1.03      1.51 o
  -4  11   2       23.43       19.99      2.80 o
  -3  11   2        7.16        7.03      1.68 o
  -2  11   2       43.40       39.93      3.17 o
  -1  11   2      337.66      330.94      5.09 o
   0  11   2       75.61       76.44      2.66 o
   1  11   2        3.80        3.45      1.02 o
   2  11   2      171.92      172.98      3.13 o
   3  11   2        2.87        2.26      0.60 o
   4  11   2       61.57       54.77      1.90 o
   5  11   2      231.31      226.17      4.20 o
   6  11   2      139.65      136.47      4.96 o
   7  11   2       47.69       49.34      3.28 o
   8  11   2        5.71        5.68      1.58 o
   9  11   2       81.95       82.64      4.23 o
  10  11   2        4.17        2.18      3.36 o
  11  11   2        6.11        3.41      3.75 o
  -7  12   2        0.02       -1.10      1.95 o
  -6  12   2       10.52        7.98      2.41 o
  -5  12   2       18.31       16.93      2.66 o
  -4  12   2       15.24       17.54      2.46 o
  -3  12   2       79.48       84.51      3.97 o
  -2  12   2       21.90       18.13      3.40 o
  -1  12   2      136.95      119.75      5.17 o
   0  12   2      237.24      232.99      4.10 o
   1  12   2      206.25      198.51      3.83 o
   2  12   2      207.97      205.60      3.91 o
   3  12   2        9.53        9.61      1.47 o
   4  12   2        5.76        4.44      1.02 o
   5  12   2      293.15      298.00      5.54 o
   6  12   2      153.48      148.68      4.50 o
   7  12   2        1.47        0.53      1.31 o
   8  12   2       31.48       32.71      3.08 o
   9  12   2       28.60       31.28      3.14 o
  10  12   2        0.03        1.24      1.80 o
  -7  13   2       45.47       49.29      5.71 o
  -6  13   2        0.13        4.23      2.82 o
  -5  13   2       45.71       41.07      5.76 o
  -4  13   2       22.74       20.82      2.81 o
  -3  13   2        3.72        4.86      1.76 o
  -2  13   2        0.51        2.38      1.81 o
  -1  13   2      109.27      118.02      5.31 o
   0  13   2       10.16        9.12      1.17 o
   1  13   2        7.96        4.92      1.16 o
   2  13   2        7.88        9.89      1.37 o
   3  13   2        0.66        0.09      1.01 o
   4  13   2       34.98       29.14      2.42 o
   5  13   2       62.97       66.86      2.76 o
   6  13   2      146.44      148.83      4.04 o
   7  13   2        1.93        1.82      1.46 o
   8  13   2       19.89       20.69      2.83 o
   9  13   2        0.08       -1.36      3.53 o
  10  13   2       53.73       41.42      7.59 o
  -6  14   2       78.36       86.93      7.81 o
  -5  14   2        0.02       -0.39      1.90 o
  -4  14   2        0.45        3.13      1.85 o
  -3  14   2      115.88      115.45     10.84 o
  -2  14   2       83.23       84.99      5.03 o
  -1  14   2      136.26      147.02      6.14 o
   0  14   2        3.63        2.23      1.68 o
   1  14   2        1.36        2.23      1.10 o
   2  14   2        0.28        1.84      1.49 o
   3  14   2        0.00       -0.12      1.17 o
   4  14   2       17.28       14.39      2.05 o
   5  14   2       48.93       41.42      2.98 o
   6  14   2      214.00      226.44      5.25 o
   7  14   2       19.20       23.35      2.50 o
   8  14   2        6.03        4.62      2.46 o
   9  14   2       31.96       30.49      6.60 o
  -5  15   2       67.93       72.39     10.87 o
  -4  15   2       37.32       32.34      4.02 o
  -3  15   2       89.42      101.57      9.20 o
  -2  15   2       13.61       18.47      3.61 o
  -1  15   2        6.78        1.24      2.32 o
   0  15   2        0.14       -0.15      2.23 o
   1  15   2        0.49        0.48      1.13 o
   2  15   2       41.66       43.97      3.96 o
   3  15   2       12.73       15.80      2.46 o
   4  15   2       15.79       15.37      2.17 o
   5  15   2       57.98       61.53      3.61 o
   6  15   2        1.32        0.40      2.15 o
   7  15   2        5.69        6.22      2.56 o
   8  15   2       15.79       17.99      3.59 o
  -3  16   2        0.01        2.24      2.27 o
  -2  16   2       82.08       86.05      6.92 o
  -1  16   2       21.57       19.55      4.04 o
   0  16   2       29.29       31.70      4.36 o
   1  16   2        2.34        1.42      2.48 o
   2  16   2       17.39       19.49      2.43 o
   3  16   2       21.98       19.79      4.30 o
   4  16   2       17.69       14.79      2.56 o
   5  16   2       13.01        9.58      2.11 o
   6  16   2       24.42       24.03      2.82 o
   7  16   2        0.21        0.71      1.74 o
  -1  17   2       34.83       33.83      4.86 o
   0  17   2        1.40        1.39      2.28 o
   1  17   2        0.52       -0.80      2.08 o
   2  17   2      114.90      127.28      8.43 o
   3  17   2        0.01        2.99      2.42 o
   4  17   2        4.53        8.18      2.31 o
   5  17   2       18.01       14.35      2.76 o
  -4 -16   3       27.42       32.30      5.41 o
  -3 -16   3        6.77        6.19      2.31 o
  -2 -16   3        1.39        1.79      1.68 o
   0 -16   3        6.34        6.62      2.91 o
   1 -16   3        2.09        4.47      2.60 o
   2 -16   3        6.22        4.71      2.95 o
  -6 -15   3       38.89       44.29      3.52 o
  -5 -15   3        5.32        4.85      2.20 o
  -4 -15   3        2.20        0.06      1.51 o
  -3 -15   3        6.81        9.93      1.88 o
  -2 -15   3       21.81       25.56      3.86 o
  -1 -15   3        6.46        5.64      1.41 o
   0 -15   3       50.21       52.08      5.06 o
   1 -15   3       18.87       13.89      3.49 o
   2 -15   3        1.06       -1.50      2.19 o
   3 -15   3        3.07        5.06      3.02 o
   4 -15   3        7.05       11.61      3.86 o
  -7 -14   3       31.82       31.97      3.09 o
  -6 -14   3        2.22        3.65      1.80 o
  -5 -14   3       13.95       19.70      2.49 o
  -4 -14   3        2.86        2.74      1.54 o
  -3 -14   3       43.70       37.97      2.87 o
  -2 -14   3       14.77       13.67      1.93 o
  -1 -14   3       16.34       16.38      1.63 o
   0 -14   3      103.70       95.32      6.18 o
   1 -14   3      127.31      122.40      7.33 o
   2 -14   3       19.44       11.09      3.32 o
   3 -14   3        1.43       -1.08      2.23 o
   4 -14   3        0.01        0.79      1.77 o
   5 -14   3       72.20       92.26      5.00 o
  -8 -13   3       23.84       23.89      3.87 o
  -7 -13   3        6.61        6.14      1.83 o
  -6 -13   3        0.01        1.13      1.18 o
  -5 -13   3       32.74       29.83      4.40 o
  -4 -13   3       74.50       79.54      3.73 o
  -3 -13   3       60.60       61.82      3.28 o
  -2 -13   3      143.24      130.58      4.36 o
  -1 -13   3        2.35        3.14      1.04 o
   0 -13   3       26.07       24.15      1.75 o
   1 -13   3        1.37        3.41      2.34 o
   2 -13   3       95.14       96.25      6.64 o
   3 -13   3       19.08       14.86      2.34 o
   4 -13   3       37.71       44.10      3.13 o
   5 -13   3       16.97       13.27      2.20 o
   6 -13   3        8.56        3.13      2.78 o
  -9 -12   3        3.62        3.86      3.93 o
  -8 -12   3        9.43        8.79      2.70 o
  -7 -12   3       71.91       74.87      4.61 o
  -6 -12   3       45.39       41.83      2.44 o
  -5 -12   3       18.62       17.86      1.79 o
  -4 -12   3       15.76       15.35      1.94 o
  -3 -12   3        4.27        2.16      1.24 o
  -2 -12   3      147.24      148.59      3.62 o
  -1 -12   3        3.42        6.63      1.41 o
   0 -12   3        9.46       12.57      2.61 o
   1 -12   3      133.10      125.35      6.94 o
   2 -12   3      283.91      316.05      9.29 o
   3 -12   3        0.76        1.76      1.36 o
   4 -12   3        3.33        4.20      1.60 o
   5 -12   3        0.03        1.62      1.44 o
   6 -12   3       39.27       37.94      3.86 o
   7 -12   3       32.18       39.81      5.16 o
  -9 -11   3        0.43        1.25      2.02 o
  -8 -11   3      123.27      130.51      5.61 o
  -7 -11   3        0.16        1.17      1.40 o
  -6 -11   3        6.67        4.90      1.70 o
  -5 -11   3       42.46       41.27      2.20 o
  -4 -11   3       15.06       13.18      1.55 o
  -3 -11   3      477.15      482.47     10.61 o
  -2 -11   3       18.05       19.41      1.34 o
  -1 -11   3      445.17      421.34      5.78 o
   0 -11   3       14.45       12.43      1.21 o
   1 -11   3       31.59       36.63      1.96 o
   2 -11   3        7.24        5.18      1.35 o
   3 -11   3       95.56      101.61      3.79 o
   4 -11   3       12.05       12.81      1.91 o
   5 -11   3       27.00       23.73      3.35 o
   6 -11   3       75.13       84.81      7.71 o
   7 -11   3        3.47        5.07      3.48 o
   8 -11   3       13.90       18.48      5.67 o
 -10 -10   3       55.94       63.29      8.96 o
  -9 -10   3       24.31       17.55      3.00 o
  -8 -10   3       26.98       24.27      2.75 o
  -7 -10   3       13.50       14.54      2.19 o
  -6 -10   3      134.35      144.19      5.33 o
  -5 -10   3       33.06       31.51      2.35 o
  -4 -10   3       11.16       13.52      1.34 o
  -3 -10   3      183.76      184.05      4.14 o
  -2 -10   3      352.12      327.46      4.69 o
  -1 -10   3       35.90       42.08      1.59 o
   0 -10   3      175.72      154.41      2.93 o
   1 -10   3       54.60       50.64      1.71 o
   2 -10   3        1.21        1.64      1.00 o
   3 -10   3      137.73      143.48      4.24 o
   4 -10   3       16.59       14.17      1.81 o
   5 -10   3       36.70       36.40      7.28 o
   6 -10   3        1.69        0.36      1.48 o
   7 -10   3       21.78       24.12      3.17 o
   8 -10   3       15.77       28.45      4.64 o
   9 -10   3       19.40       12.00      3.73 o
 -10  -9   3       75.05       67.83      5.17 o
  -9  -9   3        6.77        7.77      1.85 o
  -8  -9   3        0.19        0.71      1.20 o
  -7  -9   3        7.59        8.91      1.76 o
  -6  -9   3       24.93       25.52      4.28 o
  -5  -9   3       10.10       12.29      1.50 o
  -4  -9   3      349.37      333.63      4.86 o
  -3  -9   3       38.57       36.80      2.21 o
  -2  -9   3      120.25      122.78      2.23 o
  -1  -9   3       36.38       33.55      1.36 o
   0  -9   3       27.86       18.27      1.03 o
   1  -9   3       52.67       55.32      1.36 o
   2  -9   3       63.84       52.04      1.87 o
   3  -9   3        5.13        3.87      0.83 o
   4  -9   3      131.27      123.56      4.80 o
   5  -9   3       60.06       59.31      4.37 o
   6  -9   3      263.68      278.11      8.09 o
   7  -9   3       50.59       49.22      3.80 o
   8  -9   3       10.16       11.17      2.41 o
   9  -9   3       83.08       67.19      6.08 o
 -11  -8   3      101.19      100.74     10.68 o
 -10  -8   3        6.03       13.69      6.29 o
  -9  -8   3      196.46      197.76      6.27 o
  -8  -8   3       30.35       32.84      5.81 o
  -7  -8   3       12.22        8.83      1.61 o
  -6  -8   3      222.74      238.32      6.41 o
  -5  -8   3       73.73       68.99      3.20 o
  -4  -8   3      275.13      266.31      5.52 o
  -3  -8   3      133.46      135.79      2.52 o
  -2  -8   3      267.41      266.60      3.62 o
  -1  -8   3       10.13       14.33      0.81 o
   0  -8   3       21.74       19.47      0.83 o
   1  -8   3      110.13       92.62      1.67 o
   2  -8   3        0.51        0.81      0.52 o
   3  -8   3        8.82        9.05      0.90 o
   4  -8   3       36.25       29.95      3.04 o
   5  -8   3      159.40      163.77      5.54 o
   6  -8   3       61.58       77.43      4.00 o
   7  -8   3        3.31        3.13      1.59 o
   8  -8   3      169.29      160.47      6.21 o
   9  -8   3       10.23       14.49      3.49 o
  10  -8   3      177.77      197.66      9.86 o
 -11  -7   3       11.96       10.86      3.29 o
 -10  -7   3       45.39       44.75      3.19 o
  -9  -7   3        0.51       -0.51      0.93 o
  -8  -7   3        2.50        1.37      0.95 o
  -7  -7   3       13.28       17.59      2.78 o
  -6  -7   3      144.72      141.09      4.53 o
  -5  -7   3      185.66      168.24      4.85 o
  -4  -7   3      347.59      348.41      4.37 o
  -3  -7   3        3.20        4.93      0.59 o
  -2  -7   3      182.43      184.03      2.68 o
  -1  -7   3       57.24       61.34      1.19 o
   0  -7   3       69.13       63.11      1.57 o
   1  -7   3        0.01        1.67      0.37 o
   2  -7   3       50.35       59.74      1.73 o
   3  -7   3        1.91        3.03      1.08 o
   4  -7   3        6.78        4.11      1.45 o
   5  -7   3       63.21       69.86      4.21 o
   6  -7   3        6.46        5.86      1.76 o
   7  -7   3       11.04       13.61      2.22 o
   8  -7   3        1.17        2.34      1.43 o
   9  -7   3      605.63      670.58     22.03 o
  10  -7   3       62.40       73.75      6.35 o
 -11  -6   3       31.65       30.05      2.98 o
 -10  -6   3       95.23      100.99      3.78 o
  -9  -6   3        2.48        2.57      1.04 o
  -8  -6   3       42.47       39.99      2.31 o
  -7  -6   3      285.95      252.76      5.48 o
  -6  -6   3        8.34       10.91      1.28 o
  -5  -6   3       70.29       59.44      2.35 o
  -4  -6   3        1.04        1.45      0.34 o
  -3  -6   3      638.65      654.41      5.97 o
  -2  -6   3      146.03      167.56      2.07 o
  -1  -6   3      328.15      306.55      2.92 o
   0  -6   3      281.29      248.13      2.61 o
   1  -6   3      285.72      314.14      3.12 o
   2  -6   3      213.48      246.14      3.44 o
   3  -6   3     1661.72     1623.93     14.57 o
   4  -6   3      100.13       99.65      3.45 o
   5  -6   3      166.32      154.77      5.90 o
   6  -6   3        2.95       -0.79      2.02 o
   7  -6   3       61.19       51.89      4.46 o
   8  -6   3       31.05       31.46      4.47 o
   9  -6   3       62.95       62.22      5.90 o
  10  -6   3       13.41       17.51      3.76 o
  11  -6   3       16.05       16.25      4.32 o
 -11  -5   3       28.47       31.17      3.25 o
 -10  -5   3       26.54       29.99      2.64 o
  -9  -5   3       49.87       54.40      3.57 o
  -8  -5   3      137.60      122.32      3.61 o
  -7  -5   3       15.89       22.82      1.69 o
  -6  -5   3       22.62       30.17      1.86 o
  -5  -5   3        0.73        0.31      0.48 o
  -4  -5   3       99.09      101.04      1.95 o
  -3  -5   3       52.37       45.34      1.00 o
  -2  -5   3       38.40       42.68      0.98 o
  -1  -5   3       32.01       21.40      0.71 o
   0  -5   3      117.55      149.79      1.72 o
   1  -5   3       68.88       63.73      1.15 o
   2  -5   3     1270.03     1383.22     13.63 o
   3  -5   3      140.32      120.45      2.46 o
   4  -5   3       17.73       18.03      2.03 o
   5  -5   3       34.62       33.17      2.99 o
   6  -5   3      708.71      640.05     20.03 o
   7  -5   3       49.69       36.73      4.08 o
   8  -5   3       74.10       61.53      3.89 o
   9  -5   3        0.65        0.32      1.29 o
  10  -5   3      627.12      691.09     13.78 o
  11  -5   3       61.59       62.30      5.97 o
 -11  -4   3        7.67        9.56      2.04 o
 -10  -4   3        0.09        0.88      0.99 o
  -9  -4   3       69.40       66.95      4.19 o
  -8  -4   3       10.61        8.10      1.17 o
  -7  -4   3       89.74       89.03      3.91 o
  -6  -4   3      542.44      499.11      9.89 o
  -5  -4   3       43.59       39.29      1.57 o
  -4  -4   3      452.39      439.16      4.73 o
  -3  -4   3     1258.92     1241.97     10.19 o
  -2  -4   3      527.97      606.98      5.09 o
  -1  -4   3      408.79      486.37      4.81 o
   0  -4   3     1903.96     2154.51     14.06 o
   1  -4   3     1603.56     1651.55     15.48 o
   2  -4   3      519.39      543.55      6.62 o
   3  -4   3     1154.69     1263.49     15.44 o
   4  -4   3      919.88      894.93     11.82 o
   5  -4   3      145.79      136.58      3.82 o
   6  -4   3     1140.51     1110.78     14.54 o
   7  -4   3        0.72        1.78      1.93 o
   8  -4   3       11.69        9.65      1.96 o
   9  -4   3       28.13       28.67      2.74 o
  10  -4   3      117.60      127.34      5.66 o
  11  -4   3        3.69        6.34      2.87 o
 -12  -3   3        1.96        3.67      3.43 o
 -11  -3   3       43.74       46.16      2.64 o
 -10  -3   3        4.60        5.28      1.25 o
  -9  -3   3       88.94       91.82      3.00 o
  -8  -3   3       16.33       11.10      1.25 o
  -7  -3   3        8.48        8.16      0.93 o
  -6  -3   3        9.91        6.59      0.80 o
  -5  -3   3       96.48      105.86      2.26 o
  -4  -3   3      191.78      186.59      2.37 o
  -3  -3   3     3521.81     3831.09     28.57 o
  -2  -3   3       26.09       26.06      1.13 o
  -1  -3   3     1460.36     1596.36     12.35 o
   0  -3   3       27.85       31.32      0.74 o
   1  -3   3        7.22        3.94      0.46 o
   2  -3   3      130.54      144.90      2.56 o
   3  -3   3      428.46      432.02      6.30 o
   4  -3   3      111.40      127.30      2.03 o
   5  -3   3      214.18      190.44      2.88 o
   6  -3   3      351.25      372.41      5.58 o
   7  -3   3      642.82      554.05      9.17 o
   8  -3   3       17.60       24.96      2.46 o
   9  -3   3        2.42        2.03      1.15 o
  10  -3   3        1.54        2.94      1.33 o
  11  -3   3        2.41        1.57      1.42 o
  12  -3   3        1.00        2.81      2.15 o
 -12  -2   3       34.95       22.50      5.58 o
 -11  -2   3        1.58        1.47      1.06 o
 -10  -2   3        4.48        4.70      1.17 o
  -9  -2   3        6.91        7.23      1.57 o
  -8  -2   3       16.84       20.57      1.41 o
  -7  -2   3       99.64       82.74      2.59 o
  -6  -2   3      243.56      210.87      3.46 o
  -5  -2   3       80.20       63.90      1.53 o
  -4  -2   3       83.08       80.58      1.18 o
  -3  -2   3        0.14        1.34      0.32 o
  -2  -2   3     1402.29     1507.47     11.57 o
  -1  -2   3     1757.66     1874.61     14.19 o
   0  -2   3     1923.71     2052.29     17.45 o
   1  -2   3     1487.05     1468.25     13.90 o
   2  -2   3      177.33      183.39      2.34 o
   3  -2   3      109.33       82.39      1.72 o
   4  -2   3       24.89       36.03      0.89 o
   5  -2   3       83.43       87.51      1.38 o
   6  -2   3        4.74        7.32      0.87 o
   7  -2   3       12.66       10.89      1.32 o
   8  -2   3        2.37        1.35      0.94 o
   9  -2   3        0.03        0.17      0.87 o
  10  -2   3       86.05       79.77      3.42 o
  11  -2   3       63.89       63.48      4.33 o
  12  -2   3       26.06       27.71      4.45 o
 -12  -1   3       73.41       94.10      9.50 o
 -11  -1   3       27.49       27.48      1.94 o
 -10  -1   3       18.55       18.70      3.51 o
  -9  -1   3      184.08      196.70      6.18 o
  -8  -1   3        0.01        0.73      0.66 o
  -7  -1   3      225.95      202.17      3.65 o
  -6  -1   3      202.01      209.79      3.57 o
  -5  -1   3        2.57        1.88      0.36 o
  -4  -1   3       72.08       82.18      1.30 o
  -3  -1   3      750.21      798.28      7.53 o
  -2  -1   3      126.45      136.14      1.56 o
  -1  -1   3     5228.02     5356.26     40.72 o
   0  -1   3     3765.15     4030.90     33.24 o
   1  -1   3        5.34        8.80      0.47 o
   2  -1   3      755.05      747.95      6.37 o
   3  -1   3       35.61       36.67      0.80 o
   4  -1   3       87.37      129.66      1.96 o
   5  -1   3      336.40      327.30      3.98 o
   6  -1   3       13.18       13.04      0.76 o
   7  -1   3        4.73        8.02      0.65 o
   8  -1   3       40.34       38.03      1.63 o
   9  -1   3       22.53       28.23      4.64 o
  10  -1   3       53.33       46.37      6.03 o
  11  -1   3       10.76       12.17      3.02 o
 -12   0   3        0.37        2.15      3.43 o
 -11   0   3        0.45        2.02      1.07 o
 -10   0   3      136.01      133.13      3.57 o
  -9   0   3      244.82      244.39      4.91 o
  -8   0   3        3.29        4.32      0.92 o
  -7   0   3      181.61      182.46      3.42 o
  -6   0   3      337.14      341.57      4.21 o
  -5   0   3      857.74      926.73      7.24 o
  -4   0   3      425.28      439.44      4.48 o
  -3   0   3      208.04      205.13      3.27 o
  -2   0   3        2.89        7.95      0.29 o
  -1   0   3     2682.23     2795.28     24.99 o
   0   0   3     1382.27     1387.27     14.24 o
   1   0   3      379.69      364.31      3.75 o
   2   0   3      152.54      157.10      2.06 o
   3   0   3        0.31        0.75      0.36 o
   4   0   3        5.71       16.05      0.77 o
   5   0   3      171.87      196.12      2.66 o
   6   0   3      642.78      647.76      6.76 o
   7   0   3      161.54      160.48      2.52 o
   8   0   3       31.19       30.90      2.07 o
   9   0   3      100.20       99.67      3.65 o
  10   0   3       11.64        4.17      2.89 o
 -11   1   3       11.31       10.26      1.36 o
 -10   1   3      189.18      183.24      4.34 o
  -9   1   3        2.83        3.10      0.87 o
  -8   1   3       17.44       17.29      1.99 o
  -7   1   3      174.75      171.63      3.31 o
  -6   1   3     2121.33     2068.84     19.65 o
  -5   1   3      305.21      332.16      4.08 o
  -4   1   3      540.54      578.36      5.02 o
  -3   1   3       22.13       16.66      0.62 o
  -2   1   3       24.69       26.40      0.71 o
  -1   1   3     2232.33     2240.16     18.67 o
   0   1   3     5146.09     5331.57     47.75 o
   1   1   3     1934.81     2027.97     16.10 o
   2   1   3       86.20       82.33      1.33 o
   3   1   3     1226.30     1268.68     21.59 o
   4   1   3     1079.56     1168.72     18.43 o
   5   1   3      131.50      144.55      2.16 o
   6   1   3      419.88      420.25      4.80 o
   7   1   3       20.51       21.28      0.85 o
   8   1   3       20.95       21.28      1.76 o
   9   1   3      499.19      512.06     12.71 o
  10   1   3       19.84       18.62      3.00 o
 -11   2   3        0.42        0.03      2.16 o
 -10   2   3       71.55       74.42      2.83 o
  -9   2   3       30.78       40.56      2.21 o
  -8   2   3       13.12       17.97      1.70 o
  -7   2   3        0.03       -0.34      0.58 o
  -6   2   3       13.89       14.90      1.08 o
  -5   2   3      505.79      486.09      5.07 o
  -4   2   3       17.86       28.67      0.78 o
  -3   2   3      109.07      108.02      1.67 o
  -2   2   3        0.53        0.40      0.15 o
  -1   2   3     2001.30     2041.22     14.65 o
   0   2   3       18.18       20.38      0.53 o
   1   2   3    18799.20    18921.18    190.25 o
   2   2   3     3600.57     3738.47     28.87 o
   3   2   3     2424.06     2628.35     26.29 o
   4   2   3      644.32      669.53      7.63 o
   5   2   3       19.66       25.34      1.07 o
   6   2   3        7.57        7.01      0.57 o
   7   2   3       92.45       95.69      2.28 o
   8   2   3       88.99       86.19      1.88 o
   9   2   3      145.31      139.08      5.01 o
  10   2   3       82.73       81.50      7.55 o
  11   2   3        5.75        8.14      3.60 o
 -11   3   3        1.45        2.64      2.41 o
 -10   3   3        5.13        4.58      1.49 o
  -9   3   3       78.28       87.44      2.79 o
  -8   3   3        9.09       11.30      1.24 o
  -7   3   3       59.50       61.52      2.12 o
  -6   3   3      321.29      315.65      5.02 o
  -5   3   3      261.26      270.73      3.65 o
  -4   3   3       35.14       27.43      0.77 o
  -3   3   3        3.92        2.60      0.38 o
  -2   3   3      190.24      193.91      2.11 o
  -1   3   3      207.06      203.89      2.07 o
   0   3   3       88.12      107.38      1.32 o
   1   3   3     3906.95     4046.84     29.78 o
   2   3   3       73.23       77.19      1.11 o
   3   3   3     1887.89     2026.12     20.59 o
   4   3   3       79.07       66.57      1.16 o
   5   3   3       67.32       76.17      1.47 o
   6   3   3      289.54      272.39      3.38 o
   7   3   3      527.60      521.49      8.16 o
   8   3   3     1051.43     1043.54     12.58 o
   9   3   3        0.03        0.19      0.67 o
  10   3   3       94.80       98.12      7.88 o
  11   3   3        2.46        3.62      3.10 o
 -11   4   3        0.10       -1.16      3.45 o
 -10   4   3        6.92        4.90      1.84 o
  -9   4   3       76.66       76.15      4.98 o
  -8   4   3       27.52       28.60      2.15 o
  -7   4   3       77.34       79.95      3.11 o
  -6   4   3       16.25       14.96      1.50 o
  -5   4   3       76.53       74.67      4.44 o
  -4   4   3      539.74      488.02      5.86 o
  -3   4   3        2.32        6.46      0.60 o
  -2   4   3       91.53      120.53      1.76 o
  -1   4   3      527.11      585.38      4.86 o
   0   4   3      303.86      331.36      2.88 o
   1   4   3      782.13      794.19      7.20 o
   2   4   3        3.21       -0.56      0.28 o
   3   4   3        7.19        5.46      0.46 o
   4   4   3       10.95       15.21      0.67 o
   5   4   3        1.84        8.30      0.54 o
   6   4   3       37.40       32.03      1.02 o
   7   4   3       97.54       96.45      2.05 o
   8   4   3        0.57        1.84      0.56 o
   9   4   3        0.03       -0.13      0.52 o
  10   4   3        2.20        2.12      0.75 o
  11   4   3        2.92        1.45      1.10 o
  12   4   3       83.33       92.93      3.83 o
 -11   5   3        8.12       12.11      2.89 o
 -10   5   3       15.75       16.28      2.91 o
  -9   5   3       32.34       42.94      3.64 o
  -8   5   3        6.88        8.63      1.63 o
  -7   5   3      206.04      205.02      6.35 o
  -6   5   3      185.80      172.41      4.50 o
  -5   5   3      460.14      450.96     10.44 o
  -4   5   3        0.04        2.32      0.91 o
  -3   5   3      553.92      503.61      6.14 o
  -2   5   3      331.46      286.70      3.52 o
  -1   5   3       66.31       83.13      1.15 o
   0   5   3        0.17        9.55      0.53 o
   1   5   3      579.89      605.56      5.59 o
   2   5   3     3102.86     3276.49     26.43 o
   3   5   3      166.34      157.94      2.01 o
   4   5   3       29.34       26.02      1.19 o
   5   5   3       57.92       60.75      1.49 o
   6   5   3      192.51      191.15      4.44 o
   7   5   3      276.54      284.97      5.13 o
   8   5   3       17.78       18.60      1.30 o
   9   5   3      103.50       97.92      3.03 o
  10   5   3       55.85       52.11      2.27 o
  11   5   3        9.38        6.41      1.15 o
  12   5   3        0.89        0.87      1.36 o
 -10   6   3        3.88        7.06      2.53 o
  -9   6   3       16.96       20.62      2.94 o
  -8   6   3       27.55       23.75      4.14 o
  -7   6   3       90.03       91.21      4.28 o
  -6   6   3        8.11        8.73      1.47 o
  -5   6   3       39.85       36.87      2.23 o
  -4   6   3      728.05      692.65     10.46 o
  -3   6   3      248.92      262.93      5.03 o
  -2   6   3      815.13      862.42      8.53 o
  -1   6   3        0.54        0.95      0.28 o
   0   6   3      248.54      291.39      2.57 o
   1   6   3       73.78       66.97      1.17 o
   2   6   3     1108.90     1111.40      8.18 o
   3   6   3      147.31      136.81      1.90 o
   4   6   3      121.39      152.85      2.92 o
   5   6   3      136.69      141.87      3.11 o
   6   6   3      771.05      758.65     10.69 o
   7   6   3       79.09       70.96      2.43 o
   8   6   3       23.58       22.48      1.56 o
   9   6   3        1.59        4.11      1.02 o
  10   6   3        6.94        7.38      1.92 o
  11   6   3       21.70       18.43      1.72 o
  12   6   3        0.62        1.05      1.46 o
 -10   7   3       28.99       30.47      3.76 o
  -9   7   3      206.06      222.90      7.85 o
  -8   7   3       91.82      101.11      5.16 o
  -7   7   3      103.31      100.46      5.92 o
  -6   7   3       36.67       41.58      3.14 o
  -5   7   3      241.67      215.02      5.27 o
  -4   7   3       96.23       95.56      3.31 o
  -3   7   3       23.27       23.98      0.90 o
  -2   7   3      577.66      578.70      6.37 o
  -1   7   3      609.55      616.31      5.34 o
   0   7   3      463.53      481.72      4.34 o
   1   7   3       67.81       77.93      1.21 o
   2   7   3      784.25      831.40      8.08 o
   3   7   3      135.70      132.54      1.85 o
   4   7   3      117.54      118.91      1.67 o
   5   7   3       56.05       54.89      2.02 o
   6   7   3       81.47       89.12      3.13 o
   7   7   3      112.81      111.19      3.35 o
   8   7   3       52.63       45.21      2.44 o
   9   7   3       74.04       74.77      3.15 o
  10   7   3        1.10        2.42      0.98 o
  11   7   3      108.72      110.16      7.97 o
  12   7   3        8.58       10.94      2.25 o
 -10   8   3       38.15       40.54      4.29 o
  -9   8   3       27.56       28.08      3.65 o
  -8   8   3        3.84        1.97      1.98 o
  -7   8   3       69.44       73.00      5.16 o
  -6   8   3      101.43      100.41      4.58 o
  -5   8   3        4.65        6.05      1.64 o
  -4   8   3       22.19       20.42      3.48 o
  -3   8   3        0.16        0.49      0.65 o
  -2   8   3       50.59       46.63      1.89 o
  -1   8   3      377.38      389.97      4.11 o
   0   8   3       62.81       65.00      1.17 o
   1   8   3      390.26      408.16      3.99 o
   2   8   3      137.22      148.78      2.15 o
   3   8   3        7.63        7.52      0.59 o
   4   8   3      189.94      174.32      2.60 o
   5   8   3        5.15        7.99      1.11 o
   6   8   3      109.14      105.50      3.26 o
   7   8   3        7.61       10.62      1.49 o
   8   8   3      157.34      144.33      4.52 o
   9   8   3       54.09       52.62      2.89 o
  10   8   3       41.29       41.16      3.17 o
  11   8   3       72.41       70.30      4.40 o
  12   8   3        0.13       -0.89      3.45 o
  -9   9   3       15.89        6.77      3.36 o
  -8   9   3      306.95      332.36     10.56 o
  -7   9   3      108.67      118.98      5.56 o
  -6   9   3       63.81       58.89      5.56 o
  -5   9   3        4.00        5.76      1.77 o
  -4   9   3       63.02       42.31      3.02 o
  -3   9   3       85.26       73.43      2.20 o
  -2   9   3      139.52      133.84      3.44 o
  -1   9   3      133.90      134.58      2.54 o
   0   9   3       28.10       28.45      1.89 o
   1   9   3      151.32      159.95      2.24 o
   2   9   3       57.57       57.87      1.31 o
   3   9   3       97.97       93.01      1.81 o
   4   9   3       93.14       88.50      1.98 o
   5   9   3      340.97      328.78      6.47 o
   6   9   3       32.83       36.87      2.21 o
   7   9   3        4.23        3.59      1.04 o
   8   9   3        0.55        0.34      0.91 o
   9   9   3       17.51       15.65      2.93 o
  10   9   3      104.75      101.84      4.69 o
  11   9   3        9.01        3.74      1.88 o
  -9  10   3       75.30       78.00     15.59 o
  -8  10   3       24.84       23.56      3.94 o
  -7  10   3        1.94       -1.36      1.64 o
  -6  10   3        0.79        2.97      1.73 o
  -5  10   3      133.12      132.53      7.82 o
  -4  10   3        2.23        0.45      2.07 o
  -3  10   3       27.02       19.60      2.43 o
  -2  10   3      127.51      124.20      4.29 o
  -1  10   3      396.77      381.09      4.52 o
   0  10   3      144.02      146.87      2.91 o
   1  10   3        5.04        7.15      0.76 o
   2  10   3       41.86       40.95      1.19 o
   3  10   3      135.38      133.87      2.61 o
   4  10   3        1.73        1.58      0.61 o
   5  10   3      647.59      650.73      8.04 o
   6  10   3        6.78        6.58      1.93 o
   7  10   3        0.01        0.24      0.96 o
   8  10   3        5.15        4.51      1.58 o
   9  10   3       85.96       77.35      3.85 o
  10  10   3       96.21      108.42      8.93 o
  11  10   3       32.75       31.81      4.56 o
  -8  11   3       16.59       22.32      5.83 o
  -7  11   3       88.32       94.56      6.83 o
  -6  11   3       11.39        9.01      2.32 o
  -5  11   3       27.50       26.82      3.86 o
  -4  11   3        1.07        1.83      1.42 o
  -3  11   3       30.47       26.12      2.55 o
  -2  11   3      253.37      249.82      6.36 o
  -1  11   3       32.11       35.46      1.45 o
   0  11   3       54.50       59.14      1.80 o
   1  11   3      196.40      188.38      3.33 o
   2  11   3       14.81       19.87      1.80 o
   3  11   3        3.62        3.16      0.63 o
   4  11   3      257.68      260.76      4.27 o
   5  11   3      182.72      190.75      3.24 o
   6  11   3       41.14       39.53      2.90 o
   7  11   3       65.38       67.77      4.68 o
   8  11   3        0.02        0.65      1.22 o
   9  11   3        5.97        7.43      1.79 o
  10  11   3        5.99        2.79      1.91 o
  11  11   3        1.37        4.56      3.88 o
  -7  12   3       15.75       15.00      3.68 o
  -6  12   3       11.17       14.25      3.62 o
  -5  12   3        8.92       14.22      3.39 o
  -4  12   3        7.08        8.25      1.96 o
  -3  12   3       82.63       77.10      3.82 o
  -2  12   3      337.90      358.18      8.69 o
  -1  12   3        2.99       -0.17      1.66 o
   0  12   3       53.65       53.63      1.95 o
   1  12   3       29.54       25.27      1.37 o
   2  12   3      124.76      125.47      3.40 o
   3  12   3        0.25        0.22      0.96 o
   4  12   3      264.13      261.06      4.67 o
   5  12   3      257.25      257.45      4.73 o
   6  12   3      200.53      213.46      5.40 o
   7  12   3      250.20      258.10      7.47 o
   8  12   3        0.53       -0.47      1.21 o
   9  12   3       20.69       20.49      3.02 o
  10  12   3        6.39        3.64      2.09 o
  -7  13   3       28.52       32.23      5.07 o
  -6  13   3       84.19      103.75      7.56 o
  -5  13   3       53.79       61.30      7.27 o
  -4  13   3       27.84       31.05      3.11 o
  -3  13   3      122.11      144.53      5.36 o
  -2  13   3       33.37       31.93      3.30 o
  -1  13   3       13.73        7.93      2.18 o
   0  13   3      107.90      110.74      2.99 o
   1  13   3       42.32       44.40      2.28 o
   2  13   3      376.88      355.82      6.78 o
   3  13   3        8.33        6.15      1.52 o
   4  13   3       61.97       58.51      3.07 o
   5  13   3       21.16       21.97      1.84 o
   6  13   3       74.37       73.31      3.11 o
   7  13   3        2.36        0.25      1.28 o
   8  13   3        4.54        3.08      1.64 o
   9  13   3       29.78       25.87      4.20 o
  10  13   3        2.09        2.67      3.58 o
  -6  14   3        6.32        4.66      3.09 o
  -5  14   3       25.03       26.57      3.95 o
  -4  14   3        2.39        3.34      1.90 o
  -3  14   3       34.06       33.82      3.82 o
  -2  14   3        0.98       -0.46      1.71 o
  -1  14   3      167.70      169.44      7.16 o
   0  14   3        5.07        4.86      1.26 o
   1  14   3      323.46      310.98      6.33 o
   2  14   3       32.77       27.51      1.97 o
   3  14   3       12.08       10.07      3.20 o
   4  14   3        2.60        3.44      1.44 o
   5  14   3      206.88      218.36      6.87 o
   6  14   3        6.78        3.75      2.33 o
   7  14   3        0.02       -0.68      1.24 o
   8  14   3        4.85        1.86      2.07 o
   9  14   3        2.15        1.94      2.08 o
  -5  15   3       15.08       12.17      3.19 o
  -4  15   3        8.16        8.10      2.83 o
  -3  15   3       10.20       12.98      3.07 o
  -2  15   3       15.61       14.02      2.89 o
  -1  15   3       11.40        3.87      2.71 o
   0  15   3       76.33       69.61      5.68 o
   1  15   3        0.01        0.45      1.13 o
   2  15   3       71.88       64.24      3.66 o
   3  15   3      123.74      116.18      7.53 o
   4  15   3        8.74       14.37      2.42 o
   5  15   3        0.42        2.82      1.55 o
   6  15   3        0.30        2.94      1.61 o
   7  15   3        1.02        0.67      1.30 o
   8  15   3        3.02        1.62      2.27 o
  -3  16   3       13.33        8.17      2.75 o
  -2  16   3       20.81       17.25      3.24 o
  -1  16   3        2.31        4.40      2.89 o
   0  16   3      147.76      146.35      8.16 o
   1  16   3        1.90        0.75      1.40 o
   2  16   3        3.89        4.62      1.71 o
   3  16   3       11.03        7.07      2.10 o
   4  16   3        6.54        7.74      3.78 o
   5  16   3        3.81        4.88      1.77 o
   6  16   3       88.59       99.74      7.50 o
   7  16   3       22.71       23.37      3.06 o
  -2  17   3        9.96       15.90      4.17 o
  -1  17   3       12.73       10.26      3.47 o
   0  17   3       13.74       16.56      3.65 o
   1  17   3        6.08        1.52      2.32 o
   2  17   3       22.89       25.26      2.74 o
   3  17   3        8.05        5.37      2.03 o
   4  17   3       26.41       31.30      7.40 o
   5  17   3        0.01        0.71      1.96 o
  -3 -16   4       10.83       13.59      2.23 o
  -2 -16   4       22.46       26.62      3.16 o
   0 -16   4        5.53        4.49      2.71 o
   1 -16   4       19.52       19.66      4.17 o
  -5 -15   4        2.78        2.65      1.68 o
  -4 -15   4       29.72       24.21      3.18 o
  -3 -15   4       13.91       15.01      2.52 o
  -2 -15   4        5.32        3.93      1.61 o
  -1 -15   4       14.44       18.48      2.21 o
   0 -15   4       67.57       67.44      5.51 o
   1 -15   4      104.84      104.50      7.07 o
   2 -15   4        0.25        3.84      2.67 o
   3 -15   4        0.37        7.20      3.19 o
  -7 -14   4        0.71       -0.01      1.73 o
  -6 -14   4       18.03       15.52      2.48 o
  -5 -14   4       11.23        5.20      1.86 o
  -4 -14   4        7.63        5.08      2.17 o
  -3 -14   4        2.55       -0.25      1.35 o
  -2 -14   4        0.69        0.40      1.29 o
  -1 -14   4      170.28      185.48      4.33 o
   0 -14   4        8.33       12.28      3.12 o
   1 -14   4       32.73       22.18      3.84 o
   2 -14   4       13.95       17.45      3.56 o
   3 -14   4       31.01       29.29      4.58 o
   4 -14   4       22.88       17.60      4.14 o
   5 -14   4       66.23       65.25      6.39 o
  -8 -13   4       57.99       52.51      8.53 o
  -7 -13   4      167.06      185.39      6.64 o
  -6 -13   4        0.02        0.58      1.51 o
  -5 -13   4       14.80       15.97      2.28 o
  -4 -13   4        9.22        6.42      2.27 o
  -3 -13   4       21.83       22.63      2.31 o
  -2 -13   4       89.24       94.47      3.79 o
  -1 -13   4       59.46       65.84      2.57 o
   0 -13   4        0.28        0.68      1.06 o
   1 -13   4        0.85        1.65      2.08 o
   2 -13   4        5.27        5.03      2.67 o
   3 -13   4       30.35       36.06      4.77 o
   4 -13   4        0.00        1.85      1.70 o
   5 -13   4       54.23       56.32      6.05 o
   6 -13   4       59.92       60.64      5.85 o
  -8 -12   4       32.84       29.44      4.18 o
  -7 -12   4        1.62        2.44      1.64 o
  -6 -12   4       24.50       22.44      2.00 o
  -5 -12   4        1.49        1.11      1.09 o
  -4 -12   4      200.13      215.96      8.36 o
  -3 -12   4       52.73       49.86      5.30 o
  -2 -12   4       51.62       49.28      2.21 o
  -1 -12   4        1.99        0.98      0.84 o
   0 -12   4        0.01        0.68      0.81 o
   1 -12   4      140.53      134.16      7.25 o
   2 -12   4      148.74      142.41      7.83 o
   3 -12   4       95.73      102.80      4.47 o
   4 -12   4       16.46       13.24      2.63 o
   5 -12   4        0.01       -0.10      1.42 o
   6 -12   4      170.09      201.05      9.36 o
   7 -12   4       14.78        7.28      3.15 o
  -9 -11   4        0.11        2.45      2.09 o
  -8 -11   4        0.27        0.70      1.54 o
  -7 -11   4       40.65       39.11      3.50 o
  -6 -11   4        0.31        1.87      1.26 o
  -5 -11   4        1.85        2.19      1.33 o
  -4 -11   4        0.24        0.94      0.88 o
  -3 -11   4       57.81       62.23      3.03 o
  -2 -11   4      118.02      111.49      2.83 o
  -1 -11   4      319.58      304.51      5.48 o
   0 -11   4       77.17       86.07      2.42 o
   1 -11   4        0.31        0.89      0.82 o
   2 -11   4      198.89      208.96      6.86 o
   3 -11   4        8.87        7.88      1.59 o
   4 -11   4       17.82       19.09      2.18 o
   5 -11   4        0.02       -1.74      1.41 o
   6 -11   4      104.68       92.84      5.18 o
   7 -11   4       73.22       79.11      6.31 o
   8 -11   4       14.84       13.37      3.84 o
 -10 -10   4       17.09       11.02      4.86 o
  -9 -10   4       26.83       25.98      3.71 o
  -8 -10   4        0.10        0.71      1.44 o
  -7 -10   4       12.48       12.91      2.16 o
  -6 -10   4       11.13       11.61      2.01 o
  -5 -10   4       54.11       61.21      2.50 o
  -4 -10   4        0.52       -0.03      0.76 o
  -3 -10   4        4.04        2.50      0.82 o
  -2 -10   4       24.30       24.98      1.37 o
  -1 -10   4      255.06      239.51      3.93 o
   0 -10   4       15.17       14.01      1.75 o
   1 -10   4      314.95      313.94      5.46 o
   2 -10   4       35.74       35.58      1.97 o
   3 -10   4      274.57      266.74      6.09 o
   4 -10   4       15.03       15.09      1.86 o
   5 -10   4        6.46        4.72      1.85 o
   6 -10   4       26.72       25.21      3.09 o
   7 -10   4        0.31        0.03      1.65 o
   8 -10   4      133.77      130.98     24.69 o
 -10  -9   4       68.04       51.51      8.22 o
  -9  -9   4        1.73        2.43      1.60 o
  -8  -9   4      158.56      162.25      5.89 o
  -7  -9   4        0.17       -0.41      1.16 o
  -6  -9   4        0.63        1.26      1.15 o
  -5  -9   4       79.77       83.30      2.65 o
  -4  -9   4        5.54        5.46      0.80 o
  -3  -9   4      233.46      214.26      6.99 o
  -2  -9   4        8.24        7.11      0.70 o
  -1  -9   4       31.74       43.23      1.96 o
   0  -9   4      106.53       98.20      2.23 o
   1  -9   4       61.77       59.54      1.45 o
   2  -9   4        2.57        1.25      0.63 o
   3  -9   4      116.60      117.87      4.18 o
   4  -9   4       78.31       74.82      3.12 o
   5  -9   4       19.68       12.73      2.13 o
   6  -9   4       18.15       21.28      2.71 o
   7  -9   4       12.17       12.95      2.41 o
   8  -9   4       18.22       24.79      3.17 o
   9  -9   4       52.85       42.05      5.32 o
 -10  -8   4       98.77       91.24     10.28 o
  -9  -8   4       74.06       80.10      4.20 o
  -8  -8   4        1.36        1.46      1.23 o
  -7  -8   4       11.22       11.08      1.82 o
  -6  -8   4       40.43       40.09      2.85 o
  -5  -8   4       16.55       16.94      1.98 o
  -4  -8   4      730.07      692.71      8.04 o
  -3  -8   4        0.44        1.14      0.52 o
  -2  -8   4      145.51      132.26      2.28 o
  -1  -8   4      110.47      116.33      2.14 o
   0  -8   4      386.35      358.80      4.49 o
   1  -8   4      469.47      447.50      4.84 o
   2  -8   4       22.61       19.58      1.34 o
   3  -8   4       37.68       50.26      2.54 o
   4  -8   4        0.00        1.01      2.70 o
   5  -8   4      212.83      204.41      7.71 o
   6  -8   4      213.10      208.77      8.01 o
   7  -8   4       12.00        8.41      2.18 o
   8  -8   4       15.04       14.45      2.50 o
   9  -8   4        7.12       10.21      3.27 o
  10  -8   4       17.67       25.06      4.51 o
 -11  -7   4        9.65       10.70      4.93 o
 -10  -7   4      131.34      147.14      5.78 o
  -9  -7   4      237.05      243.15      6.16 o
  -8  -7   4        0.14        0.35      0.97 o
  -7  -7   4        0.05        0.53      0.91 o
  -6  -7   4       11.93       10.19      1.58 o
  -5  -7   4      216.90      221.71      5.88 o
  -4  -7   4        2.69        2.57      0.55 o
  -3  -7   4      380.79      407.91      4.96 o
  -2  -7   4       60.51       59.05      2.16 o
  -1  -7   4      109.06      113.56      1.85 o
   0  -7   4      279.10      319.34      3.28 o
   1  -7   4       79.01       67.37      1.60 o
   2  -7   4      247.87      255.66      4.01 o
   3  -7   4     1040.93      968.08     13.94 o
   4  -7   4        3.53        3.30      1.18 o
   5  -7   4      142.11      118.21      5.44 o
   6  -7   4        0.12        0.99      1.36 o
   7  -7   4       62.78       63.38      6.37 o
   8  -7   4       31.07       32.20      3.56 o
   9  -7   4        1.13        0.35      1.54 o
  10  -7   4        0.83        2.25      2.48 o
 -11  -6   4       22.74       21.49      4.76 o
 -10  -6   4      249.05      251.23      6.25 o
  -9  -6   4        7.50        5.54      1.35 o
  -8  -6   4       14.01       14.23      1.73 o
  -7  -6   4       11.59        6.41      1.20 o
  -6  -6   4        7.49        9.44      1.30 o
  -5  -6   4      707.88      701.48     10.48 o
  -4  -6   4        0.02        0.07      0.37 o
  -3  -6   4      947.39      880.05      8.63 o
  -2  -6   4      683.91      721.06      7.06 o
  -1  -6   4      386.12      370.32      3.57 o
   0  -6   4      106.29       98.77      1.84 o
   1  -6   4      235.48      239.12      2.75 o
   2  -6   4       21.78       21.87      0.99 o
   3  -6   4      421.92      448.28      7.67 o
   4  -6   4      743.20      706.77     12.07 o
   5  -6   4       45.56       48.79      5.00 o
   6  -6   4      407.17      396.00     10.84 o
   7  -6   4      171.92      193.17      7.23 o
   8  -6   4       13.31       11.52      2.38 o
   9  -6   4        4.81        4.66      3.22 o
  10  -6   4      371.70      383.85     13.38 o
  11  -6   4       44.73       55.27     11.01 o
 -11  -5   4        2.28        4.05      1.98 o
 -10  -5   4       10.54       11.15      2.52 o
  -9  -5   4       87.17       79.64      3.87 o
  -8  -5   4       22.61       20.66      1.78 o
  -7  -5   4        3.55        2.81      0.93 o
  -6  -5   4       32.80       23.08      1.70 o
  -5  -5   4      151.20      126.63      3.39 o
  -4  -5   4      121.26      109.72      3.02 o
  -3  -5   4       24.52       41.72      1.04 o
  -2  -5   4     1513.78     1563.69     12.69 o
  -1  -5   4      671.34      675.34      5.46 o
   0  -5   4       50.60       68.04      1.09 o
   1  -5   4       18.04        9.70      0.50 o
   2  -5   4       20.11       25.24      0.99 o
   3  -5   4       43.47       38.62      1.21 o
   4  -5   4       77.64       67.67      3.21 o
   5  -5   4       70.84       82.27      3.21 o
   6  -5   4      125.05      121.17      6.90 o
   7  -5   4        1.43        0.96      1.27 o
   8  -5   4       48.77       40.68      5.36 o
   9  -5   4      159.61      155.16      6.41 o
  10  -5   4      204.56      215.05      6.75 o
  11  -5   4        1.28        2.78      2.55 o
 -11  -4   4       66.68       65.96      4.46 o
 -10  -4   4        0.14        2.47      1.29 o
  -9  -4   4        3.31        3.70      1.17 o
  -8  -4   4       54.31       58.26      2.56 o
  -7  -4   4       20.43       19.52      1.60 o
  -6  -4   4      190.47      143.81      3.21 o
  -5  -4   4      199.61      221.88      3.53 o
  -4  -4   4       37.41       35.87      1.50 o
  -3  -4   4      581.43      576.28      5.96 o
  -2  -4   4     2071.86     2087.94     13.81 o
  -1  -4   4     1355.05     1439.29     11.35 o
   0  -4   4       46.78       58.71      1.12 o
   1  -4   4       72.05       82.23      1.29 o
   2  -4   4      255.84      248.60      3.47 o
   3  -4   4       79.97       71.10      1.90 o
   4  -4   4     2529.22     2485.41     33.33 o
   5  -4   4        9.25        9.67      1.38 o
   6  -4   4       49.61       56.28      2.32 o
   7  -4   4       36.12       24.53      3.01 o
   8  -4   4       79.23       82.87      4.28 o
   9  -4   4       61.47       69.45      4.09 o
  10  -4   4       70.29       73.59      5.47 o
  11  -4   4       59.37       53.66      5.40 o
 -11  -3   4       27.71       25.32      5.44 o
 -10  -3   4        0.01        1.39      1.14 o
  -9  -3   4       18.05       17.89      1.70 o
  -8  -3   4        1.39        1.84      0.86 o
  -7  -3   4        3.01        1.41      0.68 o
  -6  -3   4      310.44      310.13      5.13 o
  -5  -3   4      277.03      257.57      4.29 o
  -4  -3   4        0.54        3.54      0.57 o
  -3  -3   4      181.85      198.09      2.33 o
  -2  -3   4      833.63      948.76      7.94 o
  -1  -3   4      170.86      215.34      2.18 o
   0  -3   4      127.81      165.36      1.86 o
   1  -3   4        0.49       -0.23      0.23 o
   2  -3   4        1.89        1.14      0.43 o
   3  -3   4      836.24      863.47     11.13 o
   4  -3   4      159.86      155.09      3.50 o
   5  -3   4       41.17       35.88      2.40 o
   6  -3   4       66.25       64.98      2.11 o
   7  -3   4      154.97      167.08      4.27 o
   8  -3   4       61.62       54.99      3.29 o
   9  -3   4        8.11        7.97      2.64 o
  10  -3   4       25.90       25.70      4.46 o
  11  -3   4      118.86      122.54      4.84 o
  12  -3   4        0.01        3.78      2.27 o
 -11  -2   4       29.79       25.35      2.87 o
 -10  -2   4        9.05        8.87      1.54 o
  -9  -2   4      273.26      278.70      7.53 o
  -8  -2   4        7.81        9.23      1.12 o
  -7  -2   4       31.94       35.21      2.30 o
  -6  -2   4      179.81      191.46      3.62 o
  -5  -2   4       27.67       23.58      1.24 o
  -4  -2   4      488.66      500.44      5.42 o
  -3  -2   4      118.47      154.19      2.83 o
  -2  -2   4      829.21      820.01      7.27 o
  -1  -2   4      200.84      233.98      4.92 o
   0  -2   4        5.00        5.60      0.35 o
   1  -2   4      328.69      330.14      4.00 o
   2  -2   4       10.87       12.20      0.72 o
   3  -2   4      383.09      403.05      4.84 o
   4  -2   4       32.54       38.04      1.01 o
   5  -2   4       17.19       17.75      1.00 o
   6  -2   4       14.19       10.76      0.95 o
   7  -2   4      924.69      867.44     10.87 o
   8  -2   4        7.00        7.02      1.10 o
   9  -2   4        9.93       11.64      3.56 o
  10  -2   4        5.43        5.66      1.35 o
  11  -2   4        4.99        1.56      3.23 o
  12  -2   4        0.01        3.58      2.44 o
 -11  -1   4        1.27        1.43      1.51 o
 -10  -1   4       16.05       11.53      2.23 o
  -9  -1   4       15.39       13.28      1.42 o
  -8  -1   4        1.84        1.92      0.80 o
  -7  -1   4        8.12        9.99      1.01 o
  -6  -1   4        9.13        5.16      0.79 o
  -5  -1   4      909.65      874.78     10.17 o
  -4  -1   4        3.55        7.00      0.49 o
  -3  -1   4      996.82     1026.03      9.64 o
  -2  -1   4      486.97      508.39      4.79 o
  -1  -1   4       28.40       26.57      0.73 o
   0  -1   4     1221.79     1303.06     13.45 o
   1  -1   4      137.36      151.16      2.20 o
   2  -1   4      523.56      476.20      4.70 o
   3  -1   4      266.92      266.59      4.16 o
   4  -1   4     1539.95     1668.07     13.62 o
   5  -1   4       14.43       19.65      0.77 o
   6  -1   4       93.50       83.76      1.49 o
   7  -1   4       57.97       61.98      2.16 o
   8  -1   4        5.05        4.05      0.84 o
   9  -1   4      153.37      157.29      4.12 o
  10  -1   4      209.37      224.83      6.11 o
  11  -1   4        6.03        3.91      3.28 o
  12  -1   4        6.05       10.19      6.18 o
 -11   0   4        3.28        5.87      1.89 o
 -10   0   4        0.02        1.72      0.96 o
  -9   0   4      160.13      169.04      5.48 o
  -8   0   4       97.21      102.87      3.04 o
  -7   0   4       12.11       13.78      2.10 o
  -6   0   4      932.22      881.11      8.80 o
  -5   0   4      504.03      509.39      6.48 o
  -4   0   4       58.54       57.93      1.42 o
  -3   0   4      916.59      925.61      8.82 o
  -2   0   4     1200.45     1351.49     12.65 o
  -1   0   4      122.32      125.55      2.23 o
   0   0   4       72.33       73.93      1.81 o
   1   0   4        0.48       -0.72      0.36 o
   2   0   4      896.12      892.93      8.67 o
   3   0   4        0.45        1.79      0.40 o
   4   0   4       10.88       14.85      0.64 o
   5   0   4      478.42      486.33      5.93 o
   6   0   4        1.38        1.05      0.41 o
   7   0   4       50.33       51.35      1.55 o
   8   0   4       62.05       57.32      2.02 o
   9   0   4        4.07        5.43      1.10 o
  10   0   4       26.03       34.83      5.68 o
  11   0   4        8.45        4.45      3.49 o
 -11   1   4        0.35        1.34      1.58 o
 -10   1   4       17.19       16.03      1.78 o
  -9   1   4        1.21        1.13      0.96 o
  -8   1   4       44.21       46.68      2.14 o
  -7   1   4      165.36      156.30      3.30 o
  -6   1   4      575.88      558.71      7.30 o
  -5   1   4       52.04       52.09      1.67 o
  -4   1   4      110.70      121.31      1.84 o
  -3   1   4      338.88      350.39      3.99 o
  -2   1   4      272.39      309.44      3.33 o
  -1   1   4      143.67      157.70      1.94 o
   0   1   4      123.90      108.27      1.49 o
   1   1   4     5564.08     5892.84     45.67 o
   2   1   4      689.81      658.04      6.06 o
   3   1   4      307.70      350.03      4.97 o
   4   1   4      628.14      623.66      6.08 o
   5   1   4       85.51       79.09      1.67 o
   6   1   4      442.09      429.67      5.00 o
   7   1   4     1241.18     1221.85     11.86 o
   8   1   4       42.25       37.80      2.90 o
   9   1   4       10.91       14.01      1.19 o
  10   1   4      119.10      134.90      5.30 o
 -11   2   4       28.77       33.30      2.92 o
 -10   2   4       41.67       44.36      2.43 o
  -9   2   4        4.23        3.37      1.06 o
  -8   2   4       34.04       35.47      3.24 o
  -7   2   4       12.57       13.07      1.16 o
  -6   2   4      310.15      290.39      4.73 o
  -5   2   4     1123.75     1109.30     13.74 o
  -4   2   4      967.54      957.95     10.03 o
  -3   2   4        7.77        8.68      0.55 o
  -2   2   4      477.93      525.11      5.19 o
  -1   2   4      291.07      329.20      2.99 o
   0   2   4      150.35      153.48      1.87 o
   1   2   4     1357.32     1407.57     11.46 o
   2   2   4      857.03      902.43      8.08 o
   3   2   4      467.56      558.56      7.37 o
   4   2   4        6.97        5.80      0.48 o
   5   2   4      110.88      128.34      2.25 o
   6   2   4     2234.32     2258.94     20.09 o
   7   2   4       45.98       50.84      1.44 o
   8   2   4       95.78       93.82      3.79 o
   9   2   4       72.25       67.61      2.39 o
  10   2   4       16.84       18.05      2.99 o
  11   2   4        5.25        2.45      2.23 o
 -11   3   4        4.00        1.68      2.48 o
 -10   3   4        1.73        1.93      1.31 o
  -9   3   4       34.04       28.93      1.77 o
  -8   3   4       47.55       44.65      2.06 o
  -7   3   4       33.96       36.03      1.97 o
  -6   3   4      270.58      266.42      4.62 o
  -5   3   4     1290.28     1270.57     13.95 o
  -4   3   4      207.35      232.16      3.26 o
  -3   3   4      352.06      389.41      4.19 o
  -2   3   4       74.68       63.99      1.15 o
  -1   3   4      929.33      929.98      7.65 o
   0   3   4      103.85       88.35      1.19 o
   1   3   4       50.13       54.76      1.00 o
   2   3   4      304.25      304.80      3.32 o
   3   3   4      138.08      112.30      2.05 o
   4   3   4       21.38       26.39      0.87 o
   5   3   4       29.63       31.26      0.99 o
   6   3   4       61.05       60.81      1.85 o
   7   3   4     1119.81     1119.28     13.18 o
   8   3   4      399.13      404.76      6.23 o
   9   3   4        0.83        2.24      0.94 o
  10   3   4       80.21       84.70      2.33 o
  11   3   4       21.13       22.70      5.19 o
  12   3   4        0.02        4.24      4.24 o
 -11   4   4       53.30       53.13     13.01 o
 -10   4   4       10.21        6.13      1.81 o
  -9   4   4      230.94      237.56      6.02 o
  -8   4   4       85.57       98.30      3.67 o
  -7   4   4       32.54       33.57      2.57 o
  -6   4   4       16.52       14.92      1.27 o
  -5   4   4      176.60      174.74      3.60 o
  -4   4   4      183.99      192.13      3.32 o
  -3   4   4       67.83       67.21      1.60 o
  -2   4   4      725.25      747.99      7.36 o
  -1   4   4     1126.41     1254.71      9.69 o
   0   4   4      960.49     1003.66      7.04 o
   1   4   4       29.57       42.94      0.93 o
   2   4   4     1534.80     1698.12     14.05 o
   3   4   4     2258.06     2461.08     19.73 o
   4   4   4       93.93      103.26      1.82 o
   5   4   4      185.47      172.87      2.30 o
   6   4   4      439.77      430.72      5.57 o
   7   4   4      121.95      115.63      2.83 o
   8   4   4        0.62        0.93      0.53 o
   9   4   4       30.04       30.71      2.17 o
  10   4   4       81.92       81.76      2.59 o
  11   4   4        0.47        0.41      0.98 o
  12   4   4        5.07        4.77      1.35 o
 -10   5   4        8.13        8.54      3.22 o
  -9   5   4       52.56       49.65      4.95 o
  -8   5   4        0.74        1.88      1.13 o
  -7   5   4      216.33      224.05      5.56 o
  -6   5   4       67.18       55.23      2.66 o
  -5   5   4       45.31       47.04      3.42 o
  -4   5   4       73.50       69.32      3.48 o
  -3   5   4      153.06      150.93      2.80 o
  -2   5   4       26.31       27.79      1.07 o
  -1   5   4        4.87        8.28      0.51 o
   0   5   4      836.02      898.88      7.65 o
   1   5   4      900.22      903.98      6.24 o
   2   5   4      555.81      539.28      4.90 o
   3   5   4     1240.06     1277.95     10.95 o
   4   5   4     1981.90     2093.17     20.09 o
   5   5   4      156.43      155.18      4.18 o
   6   5   4        3.59        1.90      0.56 o
   7   5   4       57.16       59.26      1.92 o
   8   5   4       95.40       96.60      6.00 o
   9   5   4       71.15       67.67      2.55 o
  10   5   4        8.55       10.59      1.24 o
  11   5   4       22.61       19.64      1.58 o
  12   5   4       38.63       37.14      3.96 o
 -10   6   4        7.63       13.31      3.75 o
  -9   6   4        0.01        0.71      1.81 o
  -8   6   4      205.14      232.43      6.16 o
  -7   6   4        9.02        6.80      1.49 o
  -6   6   4       29.89       35.91      2.38 o
  -5   6   4        7.15        3.14      1.61 o
  -4   6   4      731.45      709.57     10.74 o
  -3   6   4        8.75       13.57      1.42 o
  -2   6   4      664.06      669.07      6.52 o
  -1   6   4      301.35      308.66      2.74 o
   0   6   4        6.14        4.73      0.36 o
   1   6   4      189.16      197.69      1.88 o
   2   6   4      768.58      808.94      5.99 o
   3   6   4      101.32      112.38      1.71 o
   4   6   4      600.73      595.25      6.19 o
   5   6   4      762.88      742.01     12.15 o
   6   6   4      104.77       93.81      4.20 o
   7   6   4      113.58      112.19      3.12 o
   8   6   4        1.40        0.85      0.69 o
   9   6   4       39.83       44.29      2.31 o
  10   6   4        2.88        3.81      1.10 o
  11   6   4        0.01       -0.22      0.86 o
  12   6   4       23.28       23.43      2.61 o
 -10   7   4        0.54        1.04      2.80 o
  -9   7   4        2.15        2.14      2.49 o
  -8   7   4        6.59        9.26      2.32 o
  -7   7   4        0.01       -1.47      1.04 o
  -6   7   4        2.74        2.65      1.12 o
  -5   7   4     1185.14     1068.29     15.35 o
  -4   7   4       47.38       41.08      2.33 o
  -3   7   4      323.34      304.55      6.67 o
  -2   7   4      144.80      129.14      2.57 o
  -1   7   4      159.16      180.77      2.02 o
   0   7   4       23.90       26.14      0.74 o
   1   7   4        0.90        1.28      0.31 o
   2   7   4     1718.38     1714.67     11.69 o
   3   7   4      402.35      427.82      3.67 o
   4   7   4       90.09       88.41      1.31 o
   5   7   4        1.63        5.28      0.74 o
   6   7   4       65.03       66.99      2.46 o
   7   7   4       25.81       23.46      1.67 o
   8   7   4       57.96       52.85      4.13 o
   9   7   4        0.97        0.90      0.86 o
  10   7   4       24.92       23.52      2.95 o
  11   7   4      122.98      126.10      4.25 o
  12   7   4       86.71       91.24      4.87 o
  -9   8   4        1.11        2.75      2.89 o
  -8   8   4        0.02       -1.26      1.72 o
  -7   8   4        0.34        2.45      1.78 o
  -6   8   4        4.96        4.74      1.79 o
  -5   8   4        3.96        4.60      1.35 o
  -4   8   4      173.63      174.27      4.71 o
  -3   8   4       45.93       43.03      1.61 o
  -2   8   4       13.34       12.73      1.01 o
  -1   8   4      408.94      418.12      4.63 o
   0   8   4      100.09       96.16      1.62 o
   1   8   4       79.78       80.45      1.32 o
   2   8   4        0.61        2.88      0.45 o
   3   8   4      268.09      267.10      2.99 o
   4   8   4        0.24       -0.08      0.34 o
   5   8   4       38.15       35.25      1.97 o
   6   8   4       74.86       75.42      2.76 o
   7   8   4       21.14       20.58      2.66 o
   8   8   4        8.86       12.66      1.62 o
   9   8   4        7.74        6.89      1.55 o
  10   8   4        0.10        1.43      1.35 o
  11   8   4       50.81       50.83      9.04 o
  12   8   4       27.31       25.93      6.38 o
  -9   9   4       35.76       36.58      5.24 o
  -8   9   4      205.86      201.86      9.31 o
  -7   9   4        0.41       -2.32      2.15 o
  -6   9   4       32.57       19.83      2.76 o
  -5   9   4        2.34        5.26      2.12 o
  -4   9   4      481.20      466.54     12.87 o
  -3   9   4      109.95      105.37      3.43 o
  -2   9   4       64.20       66.28      2.43 o
  -1   9   4      471.09      461.66      5.69 o
   0   9   4      149.00      162.50      2.75 o
   1   9   4      169.68      163.91      2.13 o
   2   9   4       86.19       87.74      1.71 o
   3   9   4      258.61      283.50      3.76 o
   4   9   4      143.69      136.67      2.42 o
   5   9   4      117.19      105.79      3.37 o
   6   9   4       42.22       41.41      2.73 o
   7   9   4       13.75       13.68      1.54 o
   8   9   4        0.37       -0.09      0.89 o
   9   9   4       86.89       79.96      3.70 o
  10   9   4       83.95       83.63      3.86 o
  11   9   4       22.25       21.87      2.98 o
  12   9   4        0.76        1.26      3.36 o
  -8  10   4      108.54      111.86      9.54 o
  -7  10   4        9.38       11.75      7.08 o
  -6  10   4       10.72        7.21      2.76 o
  -5  10   4       41.70       40.30      4.21 o
  -4  10   4      188.90      192.25      7.52 o
  -3  10   4       44.39       35.08      2.70 o
  -2  10   4        1.21        1.61      0.96 o
  -1  10   4        3.73        2.82      0.59 o
   0  10   4      280.84      271.15      3.84 o
   1  10   4      218.18      207.80      3.42 o
   2  10   4       40.45       38.58      1.38 o
   3  10   4       23.55       22.82      1.07 o
   4  10   4      405.61      407.09      5.18 o
   5  10   4        0.68        2.17      0.72 o
   6  10   4        3.33        3.48      1.05 o
   7  10   4       37.71       45.53      2.94 o
   8  10   4       83.39       88.72      3.97 o
   9  10   4        0.05        1.71      1.23 o
  10  10   4       53.08       48.76      3.28 o
  11  10   4        0.00        1.90      1.83 o
  -8  11   4        1.24       -0.18      2.84 o
  -7  11   4       15.43       18.82      4.04 o
  -6  11   4        0.39        2.75      2.45 o
  -5  11   4      253.21      255.54      9.70 o
  -4  11   4       21.91       26.10      2.62 o
  -3  11   4        1.35        1.47      1.30 o
  -2  11   4      145.42      141.49      4.69 o
  -1  11   4       82.23       79.77      2.20 o
   0  11   4      154.07      141.04      2.81 o
   1  11   4        5.20        5.46      0.81 o
   2  11   4       55.60       48.55      2.08 o
   3  11   4        0.03        0.57      0.52 o
   4  11   4        7.06        6.98      0.85 o
   5  11   4      130.47      133.47      2.65 o
   6  11   4        0.29       -0.48      0.99 o
   7  11   4       49.76       50.88      3.29 o
   8  11   4       90.34       92.08      4.36 o
   9  11   4       62.29       53.91      3.56 o
  10  11   4       54.68       46.04      4.65 o
  11  11   4       38.13       28.03      6.70 o
  -7  12   4      102.08      107.44      8.25 o
  -6  12   4       17.96       16.68      4.71 o
  -5  12   4       21.41       16.83      3.64 o
  -4  12   4       23.62       20.24      2.86 o
  -3  12   4        0.08        1.91      1.49 o
  -2  12   4       25.00       23.42      2.36 o
  -1  12   4       51.07       46.02      3.48 o
   0  12   4       30.77       31.93      1.88 o
   1  12   4       65.54       57.51      2.10 o
   2  12   4       18.06       17.77      1.31 o
   3  12   4       37.32       34.33      2.28 o
   4  12   4        2.64        4.25      0.96 o
   5  12   4       28.08       27.36      1.69 o
   6  12   4      212.18      220.80      5.52 o
   7  12   4       64.49       65.64      3.88 o
   8  12   4       13.70       14.07      3.22 o
   9  12   4       24.92       26.65      2.86 o
  10  12   4        9.75       12.76      2.84 o
  -6  13   4       21.26       23.81      4.26 o
  -5  13   4       10.15       15.17      3.40 o
  -4  13   4       43.59       40.76      4.35 o
  -3  13   4       39.92       44.12      3.30 o
  -2  13   4        0.52        2.81      2.95 o
  -1  13   4      107.87      106.77      8.08 o
   0  13   4       97.50       92.17      2.73 o
   1  13   4       14.25       16.54      1.46 o
   2  13   4       77.00       73.46      2.81 o
   3  13   4       34.15       33.27      2.76 o
   4  13   4      194.83      210.08      7.49 o
   5  13   4       48.89       50.34      2.45 o
   6  13   4       37.56       35.62      2.24 o
   7  13   4        6.73        4.08      1.70 o
   8  13   4       56.99       54.15      3.87 o
   9  13   4       25.43       30.06      3.89 o
  10  13   4       11.65        9.05      4.43 o
  -6  14   4       35.16       22.78      4.34 o
  -5  14   4       11.51       12.81      2.72 o
  -4  14   4       48.05       46.15      5.91 o
  -3  14   4        3.07        2.92      2.09 o
  -2  14   4        6.04        4.35      2.24 o
  -1  14   4      163.66      160.20      9.10 o
   0  14   4       53.52       61.62      3.22 o
   1  14   4        3.56        5.66      1.54 o
   2  14   4        0.89        1.30      1.11 o
   3  14   4        6.48        7.84      1.89 o
   4  14   4       23.31       27.07      2.59 o
   5  14   4        0.01        1.47      3.94 o
   6  14   4        0.26        0.44      1.12 o
   7  14   4        0.03       -0.89      1.23 o
   8  14   4       47.60       50.00      9.13 o
   9  14   4       21.07       16.25      4.06 o
  -4  15   4       11.83       10.74      2.94 o
  -3  15   4        5.17        3.33      2.41 o
  -2  15   4       18.96       25.52      3.41 o
  -1  15   4       35.19       34.46      4.80 o
   0  15   4        9.58        7.44      2.91 o
   1  15   4      106.44      117.03      3.69 o
   2  15   4       17.50       11.47      2.02 o
   3  15   4      131.20      124.62      5.18 o
   4  15   4       10.36        9.29      2.19 o
   5  15   4        2.66        1.99      1.53 o
   6  15   4        0.11        0.15      1.45 o
   7  15   4       75.15       75.87      3.39 o
   8  15   4       21.07       22.61      3.76 o
  -3  16   4       19.12       20.58      3.65 o
  -2  16   4       24.95       29.86      4.59 o
  -1  16   4       33.51       30.16      4.67 o
   0  16   4       70.34       85.95      6.31 o
   1  16   4        0.01        0.65      1.97 o
   2  16   4       28.30       26.47      2.65 o
   3  16   4        8.28        6.25      2.04 o
   4  16   4        3.55        3.66      1.92 o
   5  16   4       25.37       26.73      3.22 o
   6  16   4        6.70        7.55      2.12 o
   7  16   4       29.16       24.18      2.93 o
  -1  17   4        8.66       13.58      3.86 o
   0  17   4       11.96        9.79      3.32 o
   1  17   4       12.18       12.41      3.02 o
   2  17   4        2.23        2.89      1.73 o
   3  17   4        0.05        2.49      1.87 o
   4  17   4       28.54       31.20      3.30 o
   5  17   4       19.57       17.41      2.90 o
   6  17   4       12.95       12.71      5.36 o
  -2 -16   5        7.33        6.64      1.79 o
  -5 -15   5       27.15       23.32      2.84 o
  -4 -15   5       13.57       15.71      2.87 o
  -3 -15   5        4.94        5.84      1.84 o
  -2 -15   5        9.44       10.25      1.90 o
  -1 -15   5      253.78      288.43     10.31 o
   0 -15   5       16.96        9.53      3.02 o
   1 -15   5       28.76       31.94      4.56 o
   2 -15   5        0.58        1.76      2.47 o
   3 -15   5       86.30      104.85      7.77 o
  -6 -14   5        3.34        5.27      2.30 o
  -5 -14   5        6.27        6.61      1.85 o
  -4 -14   5        1.90        1.52      1.48 o
  -3 -14   5       48.34       41.88      3.75 o
  -2 -14   5       29.51       32.84      2.64 o
  -1 -14   5        0.10        1.54      1.08 o
   0 -14   5        1.87        2.34      2.47 o
   1 -14   5       95.61       94.50      6.62 o
   2 -14   5        5.84        4.21      2.67 o
   3 -14   5        3.66        2.02      2.52 o
   4 -14   5       37.40       41.51      5.45 o
  -7 -13   5       20.83       21.41      3.66 o
  -6 -13   5       12.31       14.86      2.91 o
  -5 -13   5       31.03       30.97      4.04 o
  -4 -13   5       35.61       40.83      3.03 o
  -3 -13   5        1.87        2.04      1.39 o
  -2 -13   5        3.71        5.09      1.89 o
  -1 -13   5        0.06        0.18      0.96 o
   0 -13   5      854.01      923.87     14.47 o
   1 -13   5        0.08        3.04      2.23 o
   2 -13   5       32.67       26.30      4.08 o
   3 -13   5        0.31        2.10      2.41 o
   4 -13   5        7.86        7.19      4.94 o
   5 -13   5       11.80        6.98      2.20 o
   6 -13   5      126.12      151.42      8.58 o
  -8 -12   5        1.64        0.26      2.11 o
  -7 -12   5       18.79       21.62      2.49 o
  -6 -12   5        0.80        1.09      1.19 o
  -5 -12   5       94.43      103.20      4.26 o
  -4 -12   5       16.81       16.94      2.14 o
  -3 -12   5       45.40       53.91      3.08 o
  -2 -12   5       17.18       16.37      1.94 o
  -1 -12   5       54.42       56.29      2.36 o
   0 -12   5        0.40        2.29      0.96 o
   1 -12   5       42.62       51.41      3.99 o
   2 -12   5        4.75        4.14      2.45 o
   3 -12   5       19.33       25.28      4.06 o
   4 -12   5       55.66       64.40      4.40 o
   5 -12   5       83.64       75.78      3.93 o
   6 -12   5       30.25       22.12      4.12 o
   7 -12   5       20.53       19.31      4.59 o
  -9 -11   5        0.09       -2.23      2.80 o
  -8 -11   5       45.16       37.80      4.52 o
  -7 -11   5        7.14        7.32      2.10 o
  -6 -11   5       44.95       47.46      4.48 o
  -5 -11   5       88.28       79.46      3.05 o
  -4 -11   5        0.28        1.52      1.48 o
  -3 -11   5       68.21       78.27      5.96 o
  -2 -11   5       31.40       31.59      1.80 o
  -1 -11   5       12.69       12.92      1.35 o
   0 -11   5       18.45       19.32      1.47 o
   1 -11   5        7.33        8.30      1.90 o
   2 -11   5       68.84       66.69      6.92 o
   3 -11   5       22.46       18.61      2.03 o
   4 -11   5       73.74       76.56      4.46 o
   5 -11   5       60.65       69.36      3.61 o
   6 -11   5       29.26       29.20      3.48 o
   7 -11   5       18.56       14.71      3.56 o
   8 -11   5       32.73       26.88      5.07 o
  -9 -10   5        9.03        6.80      2.45 o
  -8 -10   5       14.98       13.37      2.42 o
  -7 -10   5       69.52       79.04      4.52 o
  -6 -10   5       51.53       43.98      2.82 o
  -5 -10   5       10.39       12.47      1.47 o
  -4 -10   5        5.59        5.94      1.14 o
  -3 -10   5        1.06        0.96      0.96 o
  -2 -10   5        4.98        3.24      0.80 o
  -1 -10   5      506.89      467.59      6.20 o
   0 -10   5       16.26       15.04      1.36 o
   1 -10   5       13.65       10.98      1.18 o
   2 -10   5       75.04       76.21      3.42 o
   3 -10   5       11.85       12.29      1.63 o
   4 -10   5       25.04       26.47      2.87 o
   5 -10   5        0.17        1.98      1.59 o
   6 -10   5       81.04       77.28      6.20 o
   7 -10   5       16.28       13.63      2.69 o
   8 -10   5        1.43        2.58      5.97 o
 -10  -9   5      100.81      114.50     11.43 o
  -9  -9   5       30.40       28.29      4.03 o
  -8  -9   5        5.71        3.77      1.66 o
  -7  -9   5        0.04       -2.05      1.03 o
  -6  -9   5       18.16       15.41      2.24 o
  -5  -9   5       39.94       34.42      1.96 o
  -4  -9   5        6.03        3.60      0.96 o
  -3  -9   5       18.80       16.65      1.49 o
  -2  -9   5        2.89        2.62      0.69 o
  -1  -9   5      243.28      239.97      3.87 o
   0  -9   5       41.75       44.84      1.61 o
   1  -9   5       93.53      100.11      2.20 o
   2  -9   5        9.69        8.10      1.09 o
   3  -9   5      201.21      204.76      4.91 o
   4  -9   5       16.39       10.09      1.75 o
   5  -9   5       12.64       14.30      2.75 o
   6  -9   5        9.36       11.21      2.26 o
   7  -9   5        0.11        0.05      1.52 o
   8  -9   5        0.82        1.88      2.24 o
   9  -9   5       17.81       14.89      8.13 o
 -10  -8   5      105.01      111.35      7.55 o
  -9  -8   5        6.28        6.22      1.84 o
  -8  -8   5        0.31        0.33      1.21 o
  -7  -8   5       81.37       82.86      4.23 o
  -6  -8   5       29.91       34.44      3.86 o
  -5  -8   5        2.93        0.74      0.89 o
  -4  -8   5      492.06      498.44      6.43 o
  -3  -8   5        1.89        1.09      0.57 o
  -2  -8   5      453.26      440.35      5.00 o
  -1  -8   5       10.18       11.03      0.91 o
   0  -8   5      501.25      437.02      5.55 o
   1  -8   5      132.48      124.93      2.16 o
   2  -8   5      126.99      127.35      3.12 o
   3  -8   5      480.63      468.60      6.89 o
   4  -8   5       85.44       73.26      2.88 o
   5  -8   5       18.48       17.47      2.83 o
   6  -8   5        0.00       -0.33      1.45 o
   7  -8   5      167.00      170.36     12.58 o
   8  -8   5      157.38      166.72      8.62 o
   9  -8   5       19.99       22.41      4.05 o
 -10  -7   5       51.16       53.07      3.94 o
  -9  -7   5       75.08       85.14      4.53 o
  -8  -7   5        0.02       -0.42      0.94 o
  -7  -7   5       49.27       50.29      2.83 o
  -6  -7   5       44.96       51.97      3.10 o
  -5  -7   5       76.55       75.74      3.50 o
  -4  -7   5      195.55      202.26      4.30 o
  -3  -7   5        0.93        0.37      0.48 o
  -2  -7   5     1116.34     1090.34     10.47 o
  -1  -7   5       24.38       26.81      1.08 o
   0  -7   5        1.90        1.17      0.46 o
   1  -7   5       13.98       22.89      1.37 o
   2  -7   5      296.08      266.66      4.23 o
   3  -7   5       97.00       85.56      2.48 o
   4  -7   5        4.74        7.56      1.71 o
   5  -7   5        1.48        1.12      1.27 o
   6  -7   5        4.38        3.50      1.68 o
   7  -7   5       40.31       33.51      3.62 o
   8  -7   5      137.79      154.87      7.07 o
   9  -7   5       76.85       75.34      4.48 o
  10  -7   5        0.01        1.56      2.61 o
 -11  -6   5       37.83       20.53      5.21 o
 -10  -6   5        0.01        1.64      1.56 o
  -9  -6   5       20.71       18.78      2.11 o
  -8  -6   5       51.24       55.64      2.95 o
  -7  -6   5       28.82       31.56      2.24 o
  -6  -6   5       14.77       20.50      2.97 o
  -5  -6   5       83.56       88.44      3.06 o
  -4  -6   5        5.86        4.12      0.57 o
  -3  -6   5     2692.11     2632.76     22.63 o
  -2  -6   5       24.49       25.62      1.02 o
  -1  -6   5      221.77      239.44      2.96 o
   0  -6   5       11.42       12.89      0.67 o
   1  -6   5        1.12        8.58      0.60 o
   2  -6   5      262.43      232.12      3.44 o
   3  -6   5        0.33        0.34      0.49 o
   4  -6   5      187.74      195.89      5.32 o
   5  -6   5       75.62       66.02      4.24 o
   6  -6   5        1.80        1.05      1.36 o
   7  -6   5      357.19      365.03     13.17 o
   8  -6   5       91.65      109.55      6.40 o
   9  -6   5       60.78       70.57      5.10 o
  10  -6   5       55.01       42.17      4.98 o
 -11  -5   5        0.67        0.93      3.08 o
 -10  -5   5       69.70       71.26      4.47 o
  -9  -5   5       40.01       40.44      3.33 o
  -8  -5   5      132.88      141.60      4.25 o
  -7  -5   5      101.65       95.58      3.76 o
  -6  -5   5       11.56       11.18      1.35 o
  -5  -5   5      337.12      308.23      5.97 o
  -4  -5   5      302.03      298.18      4.53 o
  -3  -5   5      205.52      240.41      2.95 o
  -2  -5   5        3.05        0.98      0.38 o
  -1  -5   5      419.87      391.90      3.69 o
   0  -5   5       28.49       30.32      0.87 o
   1  -5   5       34.18       33.98      0.94 o
   2  -5   5      360.03      353.71      4.37 o
   3  -5   5       44.58       49.72      1.31 o
   4  -5   5      178.22      164.49      5.05 o
   5  -5   5      334.58      289.36      6.71 o
   6  -5   5       48.76       44.14      2.70 o
   7  -5   5       80.07       78.44      4.44 o
   8  -5   5       59.86       55.52      3.99 o
   9  -5   5       11.49        9.15      2.19 o
  10  -5   5       20.70       19.96      5.03 o
  11  -5   5       48.26       57.74      5.76 o
 -11  -4   5      108.03      111.88      5.79 o
 -10  -4   5      207.77      234.40      8.15 o
  -9  -4   5      101.07      106.08      6.55 o
  -8  -4   5      116.31      114.20      3.69 o
  -7  -4   5       73.09       64.06      2.69 o
  -6  -4   5       58.63       66.11      2.26 o
  -5  -4   5      204.72      207.35      5.90 o
  -4  -4   5      267.27      267.73      5.11 o
  -3  -4   5      523.74      542.38      4.99 o
  -2  -4   5        0.34        3.02      0.36 o
  -1  -4   5      161.23      161.63      2.04 o
   0  -4   5      426.50      489.41      4.17 o
   1  -4   5      459.51      465.09      4.11 o
   2  -4   5       53.03       51.74      1.32 o
   3  -4   5       38.64       47.35      1.27 o
   4  -4   5       89.14       95.61      3.34 o
   5  -4   5        2.18        3.43      1.11 o
   6  -4   5      226.75      208.76      5.46 o
   7  -4   5        8.22        7.47      1.46 o
   8  -4   5       80.66       75.83      4.31 o
   9  -4   5        7.42        4.39      1.76 o
  10  -4   5      110.23      109.02      5.33 o
  11  -4   5      107.02      102.85     10.09 o
 -11  -3   5      152.80      164.97      8.00 o
 -10  -3   5      126.48      140.02      4.83 o
  -9  -3   5       11.62       11.62      1.70 o
  -8  -3   5       58.22       55.13      2.59 o
  -7  -3   5       86.13       92.63      2.75 o
  -6  -3   5      185.13      153.60      3.43 o
  -5  -3   5      129.67      134.15      2.65 o
  -4  -3   5      224.69      199.16      3.66 o
  -3  -3   5       40.69       42.16      1.01 o
  -2  -3   5       33.60       45.54      0.95 o
  -1  -3   5      269.36      294.13      2.79 o
   0  -3   5      112.79      105.10      1.42 o
   1  -3   5       78.70       73.78      1.22 o
   2  -3   5        0.02        1.35      0.36 o
   3  -3   5      230.71      244.26      4.25 o
   4  -3   5      162.65      166.02      3.60 o
   5  -3   5      122.27      111.47      3.14 o
   6  -3   5       35.42       38.43      1.97 o
   7  -3   5        2.75        0.46      0.74 o
   8  -3   5      243.90      238.52      5.32 o
   9  -3   5       40.98       43.76      3.19 o
  10  -3   5       70.51       75.97      4.21 o
  11  -3   5        2.13        2.86      1.51 o
 -11  -2   5       69.23       74.41      4.62 o
 -10  -2   5       22.70       23.53      2.26 o
  -9  -2   5       92.47      101.69      3.83 o
  -8  -2   5        1.29        1.62      0.88 o
  -7  -2   5      144.13      148.28      3.44 o
  -6  -2   5       74.00       65.49      2.15 o
  -5  -2   5       41.76       45.80      1.36 o
  -4  -2   5      296.54      282.22      4.49 o
  -3  -2   5      773.10      819.52      7.31 o
  -2  -2   5      763.14      822.96      6.58 o
  -1  -2   5      365.71      380.91      3.58 o
   0  -2   5      768.35      738.81      5.31 o
   1  -2   5      625.68      705.22      5.86 o
   2  -2   5        0.38        0.11      0.26 o
   3  -2   5       77.18       75.88      1.46 o
   4  -2   5        1.81        4.26      0.59 o
   5  -2   5      942.68      938.15     11.21 o
   6  -2   5      420.12      433.16      5.95 o
   7  -2   5      543.55      525.04      7.63 o
   8  -2   5       10.23        9.90      1.16 o
   9  -2   5      103.31      103.96      4.49 o
  10  -2   5        3.36        3.71      1.38 o
  11  -2   5      160.23      181.69      9.20 o
  12  -2   5        4.29        4.12      3.78 o
 -11  -1   5        0.04        0.14      1.53 o
 -10  -1   5        0.10        1.28      1.16 o
  -9  -1   5       50.56       53.63      3.76 o
  -8  -1   5        0.62        0.81      0.85 o
  -7  -1   5       23.14       18.07      1.47 o
  -6  -1   5       11.48        8.92      0.99 o
  -5  -1   5      231.38      209.17      3.79 o
  -4  -1   5      228.80      205.53      2.96 o
  -3  -1   5      159.95      175.40      2.06 o
  -2  -1   5       10.22        8.74      0.55 o
  -1  -1   5       48.87       45.93      1.26 o
   0  -1   5       50.24       38.62      0.83 o
   1  -1   5     2119.74     2194.29     20.53 o
   2  -1   5      593.05      570.87      6.76 o
   3  -1   5      267.55      272.11      3.45 o
   4  -1   5     2168.49     2244.50     19.63 o
   5  -1   5      788.72      729.36      8.24 o
   6  -1   5       31.58       29.87      1.69 o
   7  -1   5      702.88      691.84      8.60 o
   8  -1   5        4.53        1.20      0.78 o
   9  -1   5       17.85       18.07      2.37 o
  10  -1   5        8.22        8.80      1.62 o
  11  -1   5       29.35       22.87      5.36 o
  12  -1   5        0.33        0.39      3.15 o
 -11   0   5        5.79        5.53      2.00 o
 -10   0   5        0.21        1.09      1.04 o
  -9   0   5       41.29       41.76      2.32 o
  -8   0   5      169.20      163.42      4.16 o
  -7   0   5       11.04       14.22      1.70 o
  -6   0   5       87.31       75.15      2.49 o
  -5   0   5      107.35      108.42      2.34 o
  -4   0   5       23.52       31.56      1.11 o
  -3   0   5        6.97       14.14      0.82 o
  -2   0   5     3113.64     3419.77     30.80 o
  -1   0   5      701.98      741.93      6.68 o
   0   0   5      171.09      173.79      2.00 o
   1   0   5        0.20        0.82      0.26 o
   2   0   5        2.11        3.77      0.51 o
   3   0   5     1084.26     1188.63     14.65 o
   4   0   5      126.72      107.97      2.14 o
   5   0   5      155.08      154.96      2.82 o
   6   0   5      752.86      726.21     10.44 o
   7   0   5      282.06      279.94      4.57 o
   8   0   5      474.48      439.59      7.40 o
   9   0   5       14.66       13.42      1.28 o
  10   0   5        7.42       10.27      1.24 o
  11   0   5        2.29        1.91      2.76 o
 -11   1   5       13.94       12.90      2.58 o
 -10   1   5        3.70        2.61      1.16 o
  -9   1   5        0.18        1.18      0.93 o
  -8   1   5      109.55      104.42      3.63 o
  -7   1   5        0.92        2.53      0.82 o
  -6   1   5      166.92      144.54      3.47 o
  -5   1   5        0.29        1.02      0.65 o
  -4   1   5      182.51      183.56      2.84 o
  -3   1   5      566.39      543.82      9.93 o
  -2   1   5       46.32       51.79      1.14 o
  -1   1   5       88.00      111.12      1.67 o
   0   1   5       11.56        8.87      0.45 o
   1   1   5     1372.50     1397.33     11.27 o
   2   1   5     2841.38     2904.74     29.14 o
   3   1   5      755.44      891.24      9.04 o
   4   1   5      106.27      111.52      1.94 o
   5   1   5     1118.72     1166.27     13.70 o
   6   1   5        1.02        0.67      0.47 o
   7   1   5      107.15       93.95      2.42 o
   8   1   5      162.28      166.61      4.86 o
   9   1   5       15.27       17.72      1.46 o
  10   1   5       35.42       36.24      1.93 o
  11   1   5      132.65      138.77      5.70 o
 -11   2   5      106.52      136.07      5.33 o
 -10   2   5        1.50        0.58      1.11 o
  -9   2   5        0.13        1.44      0.92 o
  -8   2   5      312.22      325.95      6.45 o
  -7   2   5        2.03        2.24      0.87 o
  -6   2   5        0.98        2.39      0.80 o
  -5   2   5      134.99      130.71      3.26 o
  -4   2   5       98.03       87.47      1.98 o
  -3   2   5      229.95      231.69      3.18 o
  -2   2   5     1026.78     1087.71     10.02 o
  -1   2   5     1306.35     1427.60     10.70 o
   0   2   5      299.99      290.39      2.95 o
   1   2   5     1614.00     1713.91     18.38 o
   2   2   5      426.05      482.62      5.26 o
   3   2   5      793.00      786.11      8.61 o
   4   2   5       35.65       32.53      1.10 o
   5   2   5        9.79        9.06      0.67 o
   6   2   5       45.18       34.57      1.22 o
   7   2   5        4.10        3.47      0.75 o
   8   2   5       11.42       11.26      1.23 o
   9   2   5        5.48        3.20      0.92 o
  10   2   5        9.79       10.11      1.20 o
  11   2   5       40.41       42.34      4.44 o
 -11   3   5       38.29       35.89      4.82 o
 -10   3   5        1.59        1.47      1.51 o
  -9   3   5       16.00       17.43      1.80 o
  -8   3   5       10.66       13.60      1.67 o
  -7   3   5        1.56        1.59      0.89 o
  -6   3   5      163.70      157.43      4.37 o
  -5   3   5      820.60      788.71     10.94 o
  -4   3   5      732.42      732.03      8.36 o
  -3   3   5        2.91        9.48      0.70 o
  -2   3   5     1075.10     1144.77      9.25 o
  -1   3   5       53.25       54.00      1.04 o
   0   3   5      292.25      321.53      2.97 o
   1   3   5      530.10      587.87      8.74 o
   2   3   5      938.46     1056.21      9.66 o
   3   3   5      741.76      719.82      6.39 o
   4   3   5       30.01       33.87      1.40 o
   5   3   5       81.85       90.42      1.94 o
   6   3   5      216.37      227.77      4.27 o
   7   3   5      135.14      139.67      3.57 o
   8   3   5       82.22       81.49      2.81 o
   9   3   5       82.07       81.90      2.88 o
  10   3   5       46.42       50.08      2.01 o
  11   3   5        0.41        2.22      1.35 o
  12   3   5       38.68       43.31      4.84 o
 -10   4   5        7.72        4.51      2.53 o
  -9   4   5       42.41       44.86      3.26 o
  -8   4   5       19.73       14.52      2.27 o
  -7   4   5       24.38       24.15      2.69 o
  -6   4   5      276.18      260.47      5.37 o
  -5   4   5      558.81      523.82      8.25 o
  -4   4   5     1047.10     1049.21     12.48 o
  -3   4   5        4.16        5.10      0.75 o
  -2   4   5      237.13      241.69      2.87 o
  -1   4   5       39.33       54.15      1.12 o
   0   4   5      259.94      248.13      2.12 o
   1   4   5      202.58      213.59      2.14 o
   2   4   5      773.63      850.35      7.04 o
   3   4   5       10.59        6.09      0.42 o
   4   4   5      282.65      251.89      3.13 o
   5   4   5      387.02      393.54      5.54 o
   6   4   5      445.92      425.40      5.65 o
   7   4   5      306.13      300.44      4.96 o
   8   4   5      477.06      460.86      6.65 o
   9   4   5        1.53        2.16      0.77 o
  10   4   5      102.02      105.96      3.12 o
  11   4   5       16.26       15.15      1.36 o
  12   4   5       65.61       62.91      3.45 o
 -10   5   5       33.44       34.79      5.40 o
  -9   5   5        0.23       -0.45      1.39 o
  -8   5   5      173.70      182.63      7.31 o
  -7   5   5        8.43        9.41      2.10 o
  -6   5   5       31.97       32.33      2.77 o
  -5   5   5     1537.83     1429.91     21.67 o
  -4   5   5      353.06      362.15      7.68 o
  -3   5   5       85.44       84.58      2.38 o
  -2   5   5      440.02      515.08      5.71 o
  -1   5   5       87.44      101.93      1.42 o
   0   5   5      434.05      383.78      2.94 o
   1   5   5        1.60        0.64      0.22 o
   2   5   5     2056.94     2261.71     15.50 o
   3   5   5     1341.26     1382.21     11.14 o
   4   5   5      444.53      467.63      5.78 o
   5   5   5       78.71       68.18      1.96 o
   6   5   5        9.69        9.27      0.85 o
   7   5   5       22.40       24.47      1.35 o
   8   5   5       99.33       97.65      2.63 o
   9   5   5        1.48        2.47      0.83 o
  10   5   5      108.68      109.46      5.09 o
  11   5   5      110.64      112.84      3.50 o
  12   5   5        0.80        0.91      2.41 o
 -10   6   5       10.65       14.40      3.73 o
  -9   6   5       70.26       79.03      4.49 o
  -8   6   5       38.85       39.36      3.30 o
  -7   6   5       25.50       26.41      2.68 o
  -6   6   5      130.05      131.73      4.89 o
  -5   6   5       11.05       15.29      3.25 o
  -4   6   5      108.44      102.73      3.94 o
  -3   6   5       23.08       18.02      1.48 o
  -2   6   5       43.87       46.00      1.26 o
  -1   6   5      312.24      330.11      3.52 o
   0   6   5      385.84      369.56      3.36 o
   1   6   5       52.94       48.19      1.02 o
   2   6   5       89.21       76.91      1.30 o
   3   6   5      178.47      195.86      2.10 o
   4   6   5      487.95      490.49      4.69 o
   5   6   5      381.14      391.67      5.46 o
   6   6   5       16.35       13.21      1.44 o
   7   6   5       10.83       12.10      1.37 o
   8   6   5       94.99       92.17      2.94 o
   9   6   5      380.55      367.69      8.66 o
  10   6   5        0.51        0.89      0.91 o
  11   6   5        0.72        1.30      1.02 o
  12   6   5       48.84       49.41      3.52 o
 -10   7   5        0.05       -0.53      2.61 o
  -9   7   5        2.50        0.93      2.75 o
  -8   7   5      132.25      131.87      6.06 o
  -7   7   5      174.69      171.04      6.05 o
  -6   7   5       60.55       51.78      3.37 o
  -5   7   5        0.09       -1.35      0.99 o
  -4   7   5       45.45       43.25      2.85 o
  -3   7   5        9.12        8.96      0.97 o
  -2   7   5       83.53       90.07      2.15 o
  -1   7   5        5.31        8.21      0.60 o
   0   7   5       92.45       84.97      1.31 o
   1   7   5        0.05        0.14      0.30 o
   2   7   5      479.92      529.72      4.20 o
   3   7   5       87.70       81.49      1.40 o
   4   7   5      257.98      266.40      2.78 o
   5   7   5      177.75      186.85      3.50 o
   6   7   5       25.92       29.16      1.57 o
   7   7   5       43.00       40.82      3.05 o
   8   7   5       12.86       13.24      1.53 o
   9   7   5        0.01        0.03      0.79 o
  10   7   5        3.79        2.96      1.13 o
  11   7   5        3.39        2.61      1.20 o
  12   7   5        2.93        5.19      1.87 o
  -9   8   5        1.46        3.48      2.96 o
  -8   8   5       51.06       57.36     10.42 o
  -7   8   5       28.55       28.30      3.03 o
  -6   8   5      146.00      143.52      5.49 o
  -5   8   5       13.57       12.30      2.06 o
  -4   8   5       33.59       41.19      3.46 o
  -3   8   5       78.44       83.19      2.25 o
  -2   8   5       30.78       27.39      1.50 o
  -1   8   5      221.60      186.02      2.86 o
   0   8   5       35.71       33.43      1.01 o
   1   8   5      203.67      186.83      2.29 o
   2   8   5        0.94       -0.11      0.32 o
   3   8   5      103.29      109.07      1.83 o
   4   8   5       72.38       61.83      1.43 o
   5   8   5      183.98      196.21      3.96 o
   6   8   5      800.94      769.91     11.52 o
   7   8   5       36.03       37.70      2.18 o
   8   8   5       91.97       85.26      4.37 o
   9   8   5        0.50        0.36      0.96 o
  10   8   5        5.17        5.46      1.40 o
  11   8   5       96.44       94.65      5.01 o
  12   8   5        0.40        1.43      3.38 o
  -9   9   5        2.06        0.81      2.97 o
  -8   9   5       13.04       12.70      7.68 o
  -7   9   5       36.40       36.79      4.64 o
  -6   9   5       32.33       33.76      6.29 o
  -5   9   5        0.16       -2.72      1.45 o
  -4   9   5      186.03      183.50      5.94 o
  -3   9   5        1.82        1.56      0.78 o
  -2   9   5      371.13      355.49      5.80 o
  -1   9   5      234.52      221.91      3.65 o
   0   9   5        3.34        1.07      0.51 o
   1   9   5       20.06       20.67      0.86 o
   2   9   5        0.03        0.38      0.37 o
   3   9   5      229.63      234.44      3.00 o
   4   9   5        2.47        3.05      0.54 o
   5   9   5        9.27        8.95      1.26 o
   6   9   5        7.52        7.63      1.27 o
   7   9   5      380.87      371.62      7.37 o
   8   9   5      161.34      163.27      5.14 o
   9   9   5        0.11       -0.72      0.98 o
  10   9   5        4.90        4.25      1.36 o
  11   9   5        3.34        2.39      1.73 o
  12   9   5       74.89       67.87      9.35 o
  -8  10   5      201.00      206.31      9.73 o
  -7  10   5      112.32      120.11      7.30 o
  -6  10   5       41.06       43.91      5.57 o
  -5  10   5        8.47        6.33      2.71 o
  -4  10   5       39.59       32.14      3.69 o
  -3  10   5      123.80      128.06      3.38 o
  -2  10   5        0.44        1.62      0.86 o
  -1  10   5      605.97      641.25      7.46 o
   0  10   5      197.32      192.08      5.14 o
   1  10   5        7.70        4.21      0.73 o
   2  10   5       11.01       10.16      0.76 o
   3  10   5      902.95      907.76      9.05 o
   4  10   5      219.04      211.39      3.42 o
   5  10   5       23.99       27.62      1.42 o
   6  10   5        5.23        3.62      1.05 o
   7  10   5       76.41       72.50      3.54 o
   8  10   5        3.68        3.33      1.31 o
   9  10   5       21.88       19.62      3.21 o
  10  10   5        7.15        6.61      1.68 o
  11  10   5       26.74       27.84      3.74 o
  -8  11   5       68.91       80.61      7.07 o
  -7  11   5       15.90       20.01      4.06 o
  -6  11   5        2.64        1.73      4.58 o
  -5  11   5       10.82       12.53      4.40 o
  -4  11   5        2.29        1.21      1.53 o
  -3  11   5       38.48       30.36      2.63 o
  -2  11   5       15.42       12.02      2.16 o
  -1  11   5      274.99      281.43      6.64 o
   0  11   5       11.91        7.84      0.91 o
   1  11   5       53.99       53.46      2.15 o
   2  11   5      204.67      196.57      3.44 o
   3  11   5      179.69      173.32      3.07 o
   4  11   5       45.70       45.29      1.71 o
   5  11   5      354.95      365.97      4.96 o
   6  11   5       47.05       44.03      3.01 o
   7  11   5        2.66        0.54      1.12 o
   8  11   5        8.51        6.92      2.20 o
   9  11   5        7.39        6.92      1.74 o
  10  11   5        0.96        1.43      1.71 o
  11  11   5        6.47        6.64      4.45 o
  -7  12   5      230.01      261.09     15.84 o
  -6  12   5       83.40      100.40      8.55 o
  -5  12   5       28.55       18.85      3.69 o
  -4  12   5       40.95       45.52      3.38 o
  -3  12   5        1.45        3.14      1.65 o
  -2  12   5        7.11        6.78      1.71 o
  -1  12   5      136.20      120.91      5.30 o
   0  12   5      299.61      301.59      6.45 o
   1  12   5        0.28        1.80      0.87 o
   2  12   5        8.95       11.06      1.14 o
   3  12   5        0.67       -0.43      0.91 o
   4  12   5      175.25      172.23      3.67 o
   5  12   5        3.02        1.48      0.84 o
   6  12   5      119.24      123.08      4.62 o
   7  12   5        7.09        5.10      1.58 o
   8  12   5       17.91       15.43      2.36 o
   9  12   5        0.52        0.82      1.35 o
  10  12   5       19.46       18.58      5.82 o
  -6  13   5       12.04       11.81      6.16 o
  -5  13   5        1.78        0.43      2.46 o
  -4  13   5      108.21      111.16      5.03 o
  -3  13   5       26.06       29.69      4.25 o
  -2  13   5        2.28        2.75      2.01 o
  -1  13   5       42.52       35.80      5.03 o
   0  13   5        8.63        9.41      1.23 o
   1  13   5       17.26       16.01      1.81 o
   2  13   5       14.01       13.51      1.53 o
   3  13   5       29.25       29.92      2.67 o
   4  13   5        4.56        6.30      1.51 o
   5  13   5      146.49      140.95      3.79 o
   6  13   5      339.62      348.85      6.39 o
   7  13   5       14.93       12.38      2.65 o
   8  13   5        0.94        1.63      1.56 o
   9  13   5       42.03       39.54      4.33 o
  10  13   5        0.28        1.22      3.04 o
  -5  14   5       10.39        7.52      2.39 o
  -4  14   5       82.27       88.22      8.63 o
  -3  14   5       68.39       69.26     13.27 o
  -2  14   5       15.02       16.08      2.91 o
  -1  14   5       94.98       90.76     13.19 o
   0  14   5        6.28        3.28      1.87 o
   1  14   5       41.01       36.78      2.70 o
   2  14   5      146.06      147.72      4.10 o
   3  14   5        0.09        0.43      2.32 o
   4  14   5        1.44       -0.30      1.82 o
   5  14   5       88.22       92.60      3.95 o
   6  14   5        6.64        6.31      1.79 o
   7  14   5       92.51       96.02      4.14 o
   8  14   5       37.28       32.55      4.08 o
   9  14   5        3.36        2.55      3.24 o
  -4  15   5        0.41        0.32      2.19 o
  -3  15   5        1.43        0.42      2.03 o
  -2  15   5        1.76        2.72      2.55 o
  -1  15   5       68.37       60.22      5.52 o
   0  15   5        6.88        2.79      2.09 o
   1  15   5       40.78       46.03      3.62 o
   2  15   5        0.29        0.18      1.04 o
   3  15   5       84.01       75.91      8.36 o
   4  15   5        0.64        0.60      2.14 o
   5  15   5       83.02       85.04      4.01 o
   6  15   5        0.95        2.68      1.54 o
   7  15   5        1.20        1.07      1.28 o
   8  15   5       59.28       51.25      5.06 o
  -3  16   5        1.59        6.20      2.70 o
  -2  16   5        0.24       -0.69      1.98 o
  -1  16   5        0.35        2.07      2.05 o
   0  16   5        0.62        2.76      2.69 o
   1  16   5       51.45       63.12      3.38 o
   2  16   5       17.21       22.51      2.54 o
   3  16   5       77.12       76.00     10.24 o
   4  16   5       17.14       20.21      2.84 o
   5  16   5        0.01       -0.76      1.71 o
   6  16   5        0.00        2.29      1.75 o
   7  16   5        1.98        0.64      1.81 o
  -1  17   5        0.59        0.37      2.65 o
   0  17   5      167.49      219.04     10.39 o
   1  17   5        0.10       -1.06      2.13 o
   2  17   5       93.73       97.38      4.50 o
   3  17   5        0.01       -0.87      1.73 o
   4  17   5        0.63       -0.22      1.81 o
   5  17   5        7.82        3.19      2.09 o
   6  17   5       10.60        6.40      2.47 o
  -4 -15   6        0.93        0.44      1.61 o
  -3 -15   6        6.71        8.33      1.93 o
  -2 -15   6       42.97       46.63      3.14 o
  -1 -15   6      169.40      202.18     13.08 o
   0 -15   6       76.97       82.28      6.05 o
   1 -15   6        4.16        4.58      2.86 o
   2 -15   6        2.99        2.21      2.73 o
  -5 -14   6        4.23        2.86      1.73 o
  -4 -14   6       24.97       22.85      2.59 o
  -3 -14   6       20.36       20.39      2.46 o
  -2 -14   6       78.56       84.72      3.80 o
  -1 -14   6       29.29       25.11      2.25 o
   0 -14   6       18.66       23.84      4.38 o
   1 -14   6        0.90        4.25      2.65 o
   2 -14   6        9.52       10.91      3.25 o
   3 -14   6       74.92       80.41      6.68 o
   4 -14   6        9.98       12.37      3.78 o
  -7 -13   6       48.06       47.20      4.20 o
  -6 -13   6        6.22        4.96      2.25 o
  -5 -13   6       32.25       29.06      3.85 o
  -4 -13   6       48.91       50.85      3.32 o
  -3 -13   6       34.28       38.68      2.90 o
  -2 -13   6        6.31        6.09      1.61 o
  -1 -13   6        8.29       10.22      1.42 o
   0 -13   6       97.15      106.25      5.19 o
   1 -13   6       17.41        9.98      3.06 o
   2 -13   6       59.53       66.14      5.97 o
   3 -13   6       48.71       45.11      5.23 o
   4 -13   6       59.95       58.37      6.10 o
   5 -13   6        2.18        1.21      1.91 o
  -7 -12   6       13.23       11.83      3.08 o
  -6 -12   6        8.62        7.30      2.06 o
  -5 -12   6       21.62       29.52      4.09 o
  -4 -12   6        5.27        5.37      1.75 o
  -3 -12   6       52.07       49.89      5.12 o
  -2 -12   6        5.04        4.91      1.73 o
  -1 -12   6        5.17        5.02      1.59 o
   0 -12   6       35.30       31.07      1.82 o
   1 -12   6        2.44        2.48      1.63 o
   2 -12   6       81.85       76.79      5.86 o
   3 -12   6        2.69        0.65      2.13 o
   4 -12   6       36.03       29.04      3.00 o
   5 -12   6        2.12        2.67      1.57 o
   6 -12   6       60.67       79.01      6.34 o
  -8 -11   6       28.74       34.32      4.53 o
  -7 -11   6       37.44       46.14      4.03 o
  -6 -11   6        4.45        3.94      1.31 o
  -5 -11   6       25.74       24.19      2.01 o
  -4 -11   6      185.41      199.60      8.35 o
  -3 -11   6        0.02        0.35      1.20 o
  -2 -11   6        0.10        0.44      1.03 o
  -1 -11   6       13.98       10.43      1.29 o
   0 -11   6        0.63        1.57      0.87 o
   1 -11   6      164.23      170.85      6.27 o
   2 -11   6       24.41       20.28      2.59 o
   3 -11   6       20.53       19.65      2.39 o
   4 -11   6        0.31        0.44      1.36 o
   5 -11   6       22.11       27.12      2.64 o
   6 -11   6       21.81       19.48      3.04 o
   7 -11   6       84.92       92.45      6.90 o
  -9 -10   6       17.78       14.02      5.27 o
  -8 -10   6       25.47       23.68      3.79 o
  -7 -10   6       81.67       87.29      4.86 o
  -6 -10   6        6.92        5.58      1.57 o
  -5 -10   6       17.35       17.85      1.68 o
  -4 -10   6      134.92      145.40      3.82 o
  -3 -10   6      230.89      237.77      5.89 o
  -2 -10   6        0.43        0.18      0.69 o
  -1 -10   6       14.53       15.05      1.38 o
   0 -10   6       36.87       38.36      1.94 o
   1 -10   6       47.52       56.66      2.22 o
   2 -10   6        1.24        2.13      1.40 o
   3 -10   6       41.27       49.34      3.30 o
   4 -10   6        5.70        3.71      1.36 o
   5 -10   6       40.74       36.69      3.44 o
   6 -10   6      269.64      290.83      8.86 o
   7 -10   6       56.53       49.74      6.74 o
   8 -10   6       47.57       47.43      5.46 o
  -9  -9   6        0.03        1.91      2.07 o
  -8  -9   6       15.75       16.20      2.55 o
  -7  -9   6        3.54        3.05      1.61 o
  -6  -9   6      139.10      142.52      5.55 o
  -5  -9   6      176.77      173.30      5.29 o
  -4  -9   6      132.13      132.16      3.82 o
  -3  -9   6       42.15       38.07      4.73 o
  -2  -9   6       17.92       17.57      1.26 o
  -1  -9   6      138.50      134.84      2.84 o
   0  -9   6      164.14      146.14      2.91 o
   1  -9   6       28.38       26.87      2.88 o
   2  -9   6        3.56        3.01      1.16 o
   3  -9   6      181.58      175.47      5.43 o
   4  -9   6      113.91      113.35      4.42 o
   5  -9   6        0.96        0.92      2.48 o
   6  -9   6        3.50        1.70      2.35 o
   7  -9   6       56.72       64.47     12.04 o
   8  -9   6      180.18      167.20      8.60 o
   9  -9   6        3.19        2.64      2.62 o
 -10  -8   6        4.69       10.59      5.06 o
  -9  -8   6       22.72       17.94      3.28 o
  -8  -8   6        0.92        2.63      1.51 o
  -7  -8   6       63.88       67.29      3.98 o
  -6  -8   6        0.14        0.89      1.18 o
  -5  -8   6        0.11       -0.20      0.76 o
  -4  -8   6        8.58        9.44      1.69 o
  -3  -8   6      293.56      290.72      4.61 o
  -2  -8   6       41.27       42.88      1.41 o
  -1  -8   6      399.50      374.68      5.13 o
   0  -8   6      448.38      395.61      5.28 o
   1  -8   6        0.04        0.81      0.48 o
   2  -8   6        8.07        8.42      1.09 o
   3  -8   6      440.47      432.80      6.68 o
   4  -8   6      127.72      135.57      5.89 o
   5  -8   6       62.62       58.72      6.42 o
   6  -8   6       44.54       30.71      3.80 o
   7  -8   6      357.90      385.12     20.65 o
   8  -8   6       27.52       22.88      3.60 o
   9  -8   6       87.18       82.25      6.56 o
 -10  -7   6       31.02       26.17      6.12 o
  -9  -7   6      114.77      117.76      5.22 o
  -8  -7   6       40.84       33.76      2.69 o
  -7  -7   6      133.26      132.93      4.45 o
  -6  -7   6       21.43       19.71      2.39 o
  -5  -7   6        0.12        1.37      1.06 o
  -4  -7   6        0.95        1.15      0.58 o
  -3  -7   6      208.48      212.05      3.67 o
  -2  -7   6        3.15        4.13      0.61 o
  -1  -7   6        3.66        2.77      0.54 o
   0  -7   6      804.64      766.93      7.96 o
   1  -7   6       81.24       69.71      1.58 o
   2  -7   6      337.80      321.48      4.91 o
   3  -7   6      431.47      409.15      6.24 o
   4  -7   6      194.33      193.31      5.69 o
   5  -7   6      102.53      103.79      5.25 o
   6  -7   6       14.67       16.96      2.79 o
   7  -7   6        0.02       -0.33      1.43 o
   8  -7   6        0.53        0.92      1.77 o
   9  -7   6       53.82       50.58      7.53 o
  10  -7   6        4.18        6.26      3.44 o
 -10  -6   6       19.12       17.56      2.69 o
  -9  -6   6       16.60       20.89      2.55 o
  -8  -6   6        3.57        1.17      1.10 o
  -7  -6   6       90.31      104.78      3.80 o
  -6  -6   6      163.42      167.71      4.65 o
  -5  -6   6        0.64        0.10      0.76 o
  -4  -6   6      297.64      289.87      3.97 o
  -3  -6   6      310.53      315.10      4.53 o
  -2  -6   6       36.86       31.35      1.17 o
  -1  -6   6       34.75       26.27      1.05 o
   0  -6   6      553.27      559.71      5.94 o
   1  -6   6      443.45      442.32      6.21 o
   2  -6   6       15.50       19.49      1.18 o
   3  -6   6       44.46       40.36      1.79 o
   4  -6   6      429.70      405.27     12.70 o
   5  -6   6        5.18        6.45      1.49 o
   6  -6   6        1.39       -0.29      1.03 o
   7  -6   6       14.02       14.10      2.77 o
   8  -6   6       17.69       19.84      3.00 o
   9  -6   6       23.81       23.55      6.40 o
  10  -6   6        0.02        0.59      2.97 o
 -10  -5   6        0.01        0.16      1.69 o
  -9  -5   6       13.64       13.71      1.91 o
  -8  -5   6       94.53       98.39      3.75 o
  -7  -5   6       42.49       44.49      2.59 o
  -6  -5   6       62.24       58.48      2.77 o
  -5  -5   6        0.02        0.77      0.74 o
  -4  -5   6       21.82       19.76      0.93 o
  -3  -5   6     2167.93     2159.46     16.74 o
  -2  -5   6       81.45       88.70      2.77 o
  -1  -5   6      392.61      372.13      3.97 o
   0  -5   6        3.14        2.78      0.42 o
   1  -5   6      100.54      111.39      1.87 o
   2  -5   6       61.62       51.19      1.25 o
   3  -5   6      192.97      174.02      3.34 o
   4  -5   6       80.26       80.62      3.38 o
   5  -5   6       50.94       43.32      2.70 o
   6  -5   6       84.72       80.18      4.69 o
   7  -5   6       29.41       32.02      2.73 o
   8  -5   6       89.89       92.02      7.93 o
   9  -5   6       52.52       53.99      4.19 o
  10  -5   6       96.84       98.12      9.68 o
  11  -5   6       13.92       14.56      4.99 o
 -11  -4   6        5.60        1.22      3.23 o
 -10  -4   6       36.33       37.07      7.34 o
  -9  -4   6       14.63       18.89      2.35 o
  -8  -4   6       98.90       93.75      3.55 o
  -7  -4   6        8.39        6.20      1.25 o
  -6  -4   6       96.49       75.62      2.54 o
  -5  -4   6        3.02        2.21      0.82 o
  -4  -4   6      452.53      480.19      8.76 o
  -3  -4   6      619.57      628.99      6.17 o
  -2  -4   6        1.80        0.97      0.33 o
  -1  -4   6      899.14      913.83      7.93 o
   0  -4   6      261.84      303.49      5.22 o
   1  -4   6       19.95       18.53      0.69 o
   2  -4   6        2.54        3.17      0.38 o
   3  -4   6      110.11       90.38      1.80 o
   4  -4   6      756.19      678.59     11.64 o
   5  -4   6        8.37       13.02      2.18 o
   6  -4   6      154.28      145.18      4.60 o
   7  -4   6        0.06        0.02      0.91 o
   8  -4   6       50.15       57.69      3.93 o
   9  -4   6       25.99       26.23      3.38 o
  10  -4   6       78.48       86.53      4.98 o
  11  -4   6        0.73        3.91      3.56 o
 -11  -3   6        5.25        6.66      3.93 o
 -10  -3   6       38.70       38.89      3.73 o
  -9  -3   6       71.30       62.99      4.20 o
  -8  -3   6        6.14        6.29      1.28 o
  -7  -3   6        0.64        0.86      0.75 o
  -6  -3   6      133.20      112.28      3.03 o
  -5  -3   6       23.59       28.94      1.60 o
  -4  -3   6     1231.19     1214.22     13.84 o
  -3  -3   6      244.04      263.68      3.15 o
  -2  -3   6      617.40      586.94      5.35 o
  -1  -3   6       62.07       67.26      1.17 o
   0  -3   6      369.12      336.20      3.17 o
   1  -3   6      996.07     1017.54      7.84 o
   2  -3   6       51.21       45.22      0.99 o
   3  -3   6      200.14      177.82      2.80 o
   4  -3   6      158.61      166.32      6.29 o
   5  -3   6      876.97      874.78     12.26 o
   6  -3   6      357.68      323.37      6.21 o
   7  -3   6        1.09        0.53      1.28 o
   8  -3   6       24.01       22.49      2.18 o
   9  -3   6        5.56        2.22      1.48 o
  10  -3   6       37.28       29.30      4.14 o
  11  -3   6      206.76      235.86     14.47 o
 -11  -2   6       76.50       75.51      8.81 o
 -10  -2   6        4.95        7.29      1.69 o
  -9  -2   6      182.63      193.94      5.73 o
  -8  -2   6        5.42        5.85      1.21 o
  -7  -2   6      209.34      215.25      5.55 o
  -6  -2   6        4.58        5.30      0.95 o
  -5  -2   6      145.85      120.80      2.65 o
  -4  -2   6      431.77      412.86      6.02 o
  -3  -2   6       13.78       14.17      0.70 o
  -2  -2   6       12.83       13.20      0.61 o
  -1  -2   6      132.63      138.79      2.30 o
   0  -2   6     1139.87     1155.00      7.68 o
   1  -2   6      385.28      470.26      4.30 o
   2  -2   6        5.69       13.60      0.56 o
   3  -2   6      139.18      147.48      2.37 o
   4  -2   6        7.20       15.13      1.13 o
   5  -2   6       43.60       44.99      1.86 o
   6  -2   6        0.97        0.18      0.62 o
   7  -2   6      129.14      116.09      3.13 o
   8  -2   6       40.49       48.97      2.23 o
   9  -2   6       18.93       14.84      2.04 o
  10  -2   6       13.59        9.85      1.91 o
  11  -2   6      148.31      149.12     11.72 o
  12  -2   6       11.87        8.07      4.43 o
 -11  -1   6        9.90        7.90      4.17 o
 -10  -1   6      303.36      309.15      7.69 o
  -9  -1   6        4.11        4.83      1.49 o
  -8  -1   6       14.32       12.37      1.56 o
  -7  -1   6       92.67       95.52      3.16 o
  -6  -1   6       11.04       13.45      1.49 o
  -5  -1   6      258.85      235.59      3.70 o
  -4  -1   6       99.50      102.47      2.29 o
  -3  -1   6      175.74      172.78      2.31 o
  -2  -1   6        6.02       15.82      0.93 o
  -1  -1   6        8.16       13.26      0.59 o
   0  -1   6      735.09      751.82      5.45 o
   1  -1   6       54.98       61.87      1.05 o
   2  -1   6      323.20      333.00      3.95 o
   3  -1   6      594.16      593.82      6.01 o
   4  -1   6       21.68       25.65      1.18 o
   5  -1   6       27.85       36.29      1.64 o
   6  -1   6       92.09       88.35      3.66 o
   7  -1   6       44.24       45.94      2.02 o
   8  -1   6      307.65      300.60      5.53 o
   9  -1   6      201.49      202.49      4.98 o
  10  -1   6       96.18      106.90      3.58 o
  11  -1   6       64.49       67.88      3.59 o
  12  -1   6       32.87       37.91      6.88 o
 -11   0   6        7.37        6.86      3.71 o
 -10   0   6       80.48       80.69      4.59 o
  -9   0   6        0.30        1.40      1.04 o
  -8   0   6       26.27       28.68      2.01 o
  -7   0   6        0.39        0.81      0.93 o
  -6   0   6       60.61       44.06      2.11 o
  -5   0   6        1.44        1.07      0.58 o
  -4   0   6       28.85       22.94      1.14 o
  -3   0   6      403.08      381.42      4.18 o
  -2   0   6       18.02       16.96      0.92 o
  -1   0   6     1131.65     1224.11     15.07 o
   0   0   6      121.31      132.31      1.57 o
   1   0   6        2.97        1.81      0.27 o
   2   0   6        7.44        8.98      0.58 o
   3   0   6      126.77      120.25      1.74 o
   4   0   6       34.58       49.64      1.38 o
   5   0   6       62.46       72.82      2.16 o
   6   0   6       54.74       46.38      1.91 o
   7   0   6       33.00       36.63      1.68 o
   8   0   6      387.27      391.73      6.54 o
   9   0   6      157.71      157.74      3.90 o
  10   0   6        3.32        2.80      1.08 o
  11   0   6        7.48        7.70      1.49 o
  12   0   6       12.32       16.19      5.16 o
 -11   1   6       44.03       31.20      6.31 o
 -10   1   6       79.41       84.35      4.72 o
  -9   1   6       12.70       16.51      2.14 o
  -8   1   6        2.16        2.49      0.96 o
  -7   1   6       77.64       83.50      2.99 o
  -6   1   6        3.77        2.97      0.87 o
  -5   1   6      369.19      342.31      5.92 o
  -4   1   6       29.39       31.25      1.40 o
  -3   1   6      221.74      200.54      2.34 o
  -2   1   6      162.04      174.49      2.69 o
  -1   1   6     1586.63     1672.13     18.12 o
   0   1   6      143.36      136.55      1.71 o
   1   1   6       13.15       22.50      0.61 o
   2   1   6       50.60       65.95      1.24 o
   3   1   6      310.87      316.26      3.41 o
   4   1   6      441.65      435.02      7.14 o
   5   1   6       18.68       12.56      1.30 o
   6   1   6       16.80       21.13      1.38 o
   7   1   6       90.36       84.63      2.40 o
   8   1   6      405.41      403.02      6.64 o
   9   1   6       41.90       39.44      2.03 o
  10   1   6        7.18        9.21      2.13 o
  11   1   6        0.85        1.43      0.94 o
 -11   2   6       12.41       11.51      3.47 o
 -10   2   6        1.95        1.54      1.56 o
  -9   2   6       14.39       16.33      1.83 o
  -8   2   6       13.55       11.59      1.64 o
  -7   2   6       37.45       32.22      2.51 o
  -6   2   6      658.10      674.39     14.54 o
  -5   2   6       36.44       36.84      1.90 o
  -4   2   6      277.66      259.53      4.29 o
  -3   2   6        4.44        6.21      0.88 o
  -2   2   6       51.55       53.76      1.21 o
  -1   2   6      422.19      413.10      3.99 o
   0   2   6       76.33       81.68      1.39 o
   1   2   6     2209.83     2293.45     16.92 o
   2   2   6     1127.02     1180.82      8.42 o
   3   2   6      394.66      370.30      3.88 o
   4   2   6      422.73      441.75      8.54 o
   5   2   6      397.64      401.82      6.00 o
   6   2   6      454.51      399.92      6.19 o
   7   2   6       38.38       36.41      1.80 o
   8   2   6      575.94      565.83      8.41 o
   9   2   6      132.63      137.11      7.75 o
  10   2   6        8.50        7.89      1.29 o
  11   2   6       17.45       15.81      1.55 o
  12   2   6       45.61       47.61      2.95 o
 -10   3   6        2.99        3.58      2.34 o
  -9   3   6       41.24       44.59      2.69 o
  -8   3   6      130.15      136.41      4.10 o
  -7   3   6      273.83      262.71      6.72 o
  -6   3   6      111.01      114.57      5.52 o
  -5   3   6      570.66      508.15      8.06 o
  -4   3   6      868.55      845.00     10.34 o
  -3   3   6      360.29      370.84      4.33 o
  -2   3   6      114.41       85.40      1.48 o
  -1   3   6       60.73       62.21      1.04 o
   0   3   6       89.02       77.51      1.13 o
   1   3   6      235.05      292.38      3.63 o
   2   3   6      876.80      930.03      7.25 o
   3   3   6      528.61      520.07      4.79 o
   4   3   6      289.31      285.97      4.34 o
   5   3   6      197.83      171.26      4.12 o
   6   3   6       75.75       73.21      3.58 o
   7   3   6       23.23       22.93      1.64 o
   8   3   6        0.04        0.31      0.71 o
   9   3   6       42.55       44.25      2.55 o
  10   3   6       12.08       10.99      1.41 o
  11   3   6        0.12        0.40      0.77 o
  12   3   6        4.01        2.79      1.28 o
 -10   4   6        0.04        2.14      2.19 o
  -9   4   6        6.76        7.47      2.29 o
  -8   4   6        2.76        2.75      1.19 o
  -7   4   6      140.14      133.90      4.00 o
  -6   4   6        5.26        6.45      1.19 o
  -5   4   6      373.16      361.02     10.20 o
  -4   4   6       24.22       22.69      1.29 o
  -3   4   6      102.83       94.50      1.88 o
  -2   4   6      319.50      318.23      3.45 o
  -1   4   6       25.76       29.38      1.03 o
   0   4   6       59.94       45.69      0.81 o
   1   4   6      117.38      125.97      1.37 o
   2   4   6     3871.67     4007.23     24.18 o
   3   4   6        7.10        5.52      0.46 o
   4   4   6       67.44       65.54      1.68 o
   5   4   6      186.57      190.45      3.53 o
   6   4   6       18.53       14.88      1.12 o
   7   4   6      174.66      183.29      3.89 o
   8   4   6      309.52      313.93      6.63 o
   9   4   6      138.07      133.80      3.41 o
  10   4   6       17.71       20.28      1.58 o
  11   4   6        6.49        7.68      1.88 o
  12   4   6      105.12      111.47      6.27 o
 -10   5   6       50.53       60.65     10.83 o
  -9   5   6      106.34      107.15      6.30 o
  -8   5   6        0.19       -0.81      1.34 o
  -7   5   6       75.08       84.11      8.64 o
  -6   5   6        3.57        3.16      1.40 o
  -5   5   6       36.28       39.44      3.48 o
  -4   5   6      217.25      211.54      5.68 o
  -3   5   6      717.43      718.54      7.25 o
  -2   5   6      142.35      124.87      2.08 o
  -1   5   6        0.03        0.22      0.40 o
   0   5   6       19.38       18.74      0.58 o
   1   5   6        0.05        0.46      0.25 o
   2   5   6      462.19      468.36      3.90 o
   3   5   6      216.40      229.11      2.58 o
   4   5   6       43.01       54.62      1.50 o
   5   5   6        1.50        1.21      0.55 o
   6   5   6        0.05        0.59      0.54 o
   7   5   6      417.73      419.47      6.38 o
   8   5   6       63.92       67.64      2.27 o
   9   5   6      270.16      261.67      5.85 o
  10   5   6      146.25      151.75      4.26 o
  11   5   6        0.38        1.01      0.93 o
  12   5   6       34.17       32.57      2.61 o
 -10   6   6       72.61       84.74     13.75 o
  -9   6   6        2.12        4.10      2.77 o
  -8   6   6       64.03       67.77      4.10 o
  -7   6   6       11.22        9.01      2.02 o
  -6   6   6        0.01        0.19      1.16 o
  -5   6   6      117.92      112.69      4.43 o
  -4   6   6      360.34      354.62      7.94 o
  -3   6   6      301.80      297.75      4.28 o
  -2   6   6       39.56       42.39      1.41 o
  -1   6   6      472.61      439.91      4.48 o
   0   6   6      255.10      258.07      2.64 o
   1   6   6      184.60      189.03      2.04 o
   2   6   6       93.53       86.20      1.33 o
   3   6   6       62.57       49.05      1.02 o
   4   6   6       71.53       75.69      1.34 o
   5   6   6       29.45       26.62      1.52 o
   6   6   6      614.20      586.95      8.08 o
   7   6   6      308.23      291.81      5.13 o
   8   6   6       75.71       73.55      2.73 o
   9   6   6      203.56      201.32      7.82 o
  10   6   6        1.00        1.75      0.97 o
  11   6   6      228.31      241.71      5.96 o
  12   6   6        6.16        1.89      1.52 o
  -9   7   6        0.15        3.14      2.86 o
  -8   7   6       59.36       63.36      4.17 o
  -7   7   6       17.55       20.98      3.47 o
  -6   7   6       16.88       25.37      2.67 o
  -5   7   6        8.96        9.63      1.80 o
  -4   7   6      142.83      135.71      5.59 o
  -3   7   6      135.86      133.05      2.87 o
  -2   7   6        2.81        0.99      0.50 o
  -1   7   6       19.61       18.95      1.16 o
   0   7   6       18.35       24.39      0.80 o
   1   7   6      295.60      311.95      3.12 o
   2   7   6       22.25       19.45      0.72 o
   3   7   6      953.14      994.65      8.74 o
   4   7   6      369.22      372.81      3.89 o
   5   7   6       24.52       16.15      1.24 o
   6   7   6      246.11      233.59      4.92 o
   7   7   6       10.75        9.03      1.09 o
   8   7   6      111.27      106.10      3.72 o
   9   7   6        1.71        2.39      1.04 o
  10   7   6       50.81       55.25      2.95 o
  11   7   6       22.28       24.11      2.53 o
  12   7   6       37.94       30.50      4.12 o
  -9   8   6        4.58        5.81      3.29 o
  -8   8   6       91.62       98.06      6.15 o
  -7   8   6        0.39        1.38      2.02 o
  -6   8   6      120.88      125.64      5.24 o
  -5   8   6        3.46        1.98      1.44 o
  -4   8   6       63.34       56.64      3.44 o
  -3   8   6      190.63      194.81      3.76 o
  -2   8   6       11.29        8.57      0.93 o
  -1   8   6       47.69       37.42      1.59 o
   0   8   6       21.68       23.14      0.98 o
   1   8   6      210.51      199.81      2.37 o
   2   8   6      596.39      615.09      5.31 o
   3   8   6      361.18      336.12      3.42 o
   4   8   6     1799.89     1780.87     14.92 o
   5   8   6      505.81      505.43      7.41 o
   6   8   6        2.53        4.66      0.91 o
   7   8   6       12.57       14.75      1.55 o
   8   8   6       25.50       26.98      2.21 o
   9   8   6       25.99       24.32      2.18 o
  10   8   6       78.50       78.95      4.16 o
  11   8   6       13.70       12.69      2.36 o
  12   8   6       28.89       31.18      6.79 o
  -8   9   6       43.19       37.56     13.25 o
  -7   9   6       22.58       26.94      4.25 o
  -6   9   6       21.12       18.07      2.74 o
  -5   9   6       24.14       22.66      2.69 o
  -4   9   6       44.43       40.04      3.78 o
  -3   9   6       81.62       78.83      2.41 o
  -2   9   6       11.08       15.51      1.34 o
  -1   9   6       21.04       20.35      1.04 o
   0   9   6       37.12       31.67      1.15 o
   1   9   6       37.52       39.27      1.22 o
   2   9   6      238.70      233.39      2.81 o
   3   9   6      696.85      650.49      9.51 o
   4   9   6       27.84       29.37      1.17 o
   5   9   6      372.90      391.77      5.70 o
   6   9   6       87.13       97.04      4.16 o
   7   9   6        2.93        3.87      1.17 o
   8   9   6        0.29        0.28      1.20 o
   9   9   6       72.65       73.25      3.58 o
  10   9   6        0.94        1.44      1.26 o
  11   9   6        0.00       -0.33      1.44 o
  12   9   6        5.20        7.01      4.49 o
  -8  10   6        1.17        3.92      2.92 o
  -7  10   6      148.15      150.52      8.00 o
  -6  10   6       24.50       28.08      4.72 o
  -5  10   6        0.15       -0.60      2.38 o
  -4  10   6      224.97      203.32      8.09 o
  -3  10   6       12.80       11.17      1.21 o
  -2  10   6       66.66       62.35      4.03 o
  -1  10   6      320.46      294.56      5.21 o
   0  10   6        3.81        4.98      0.70 o
   1  10   6      320.76      306.67      4.28 o
   2  10   6       12.33       12.51      0.80 o
   3  10   6      242.03      253.95      3.67 o
   4  10   6      579.37      572.77      6.23 o
   5  10   6        0.09        1.00      0.49 o
   6  10   6       19.44       16.01      1.76 o
   7  10   6       12.14       13.60      1.92 o
   8  10   6        0.82        1.68      1.15 o
   9  10   6       13.07       12.24      1.91 o
  10  10   6       23.28       21.07      2.45 o
  11  10   6       68.00       76.01      5.07 o
  -7  11   6      154.95      166.01      8.75 o
  -6  11   6        1.05        4.15      2.88 o
  -5  11   6       58.10       56.79      5.18 o
  -4  11   6        6.10        6.46      1.93 o
  -3  11   6       83.52       95.16      4.14 o
  -2  11   6       15.78       12.50      1.93 o
  -1  11   6      226.54      214.57      5.75 o
   0  11   6      229.75      213.87      3.62 o
   1  11   6        3.89        5.06      0.80 o
   2  11   6        0.13        0.55      0.60 o
   3  11   6      125.56      122.67      2.36 o
   4  11   6       77.58       88.65      2.54 o
   5  11   6       37.64       38.76      1.51 o
   6  11   6      307.77      322.46      8.02 o
   7  11   6       11.98        7.00      1.60 o
   8  11   6       15.83       13.44      2.03 o
   9  11   6       49.30       46.84      4.04 o
  10  11   6        0.81        2.16      1.79 o
  11  11   6        1.42        3.30      3.67 o
  -7  12   6      127.81      151.26      8.56 o
  -6  12   6       26.77       16.74      3.91 o
  -5  12   6       71.76       74.75      5.90 o
  -4  12   6        0.09        2.56      2.77 o
  -3  12   6      290.19      294.08     13.56 o
  -2  12   6        9.87        8.34      1.78 o
  -1  12   6       45.26       34.74      3.49 o
   0  12   6      676.76      655.97      8.42 o
   1  12   6       92.37       88.46      2.76 o
   2  12   6       62.02       64.00      2.27 o
   3  12   6        0.76        0.98      1.00 o
   4  12   6       12.32       10.20      1.30 o
   5  12   6        0.93       -0.18      0.78 o
   6  12   6       29.31       29.72      1.94 o
   7  12   6       31.18       30.95      2.89 o
   8  12   6       13.90       14.65      2.28 o
   9  12   6        2.84        3.19      1.58 o
  10  12   6       16.37       14.56      2.91 o
  -6  13   6        5.72        9.02      3.46 o
  -5  13   6        0.10        1.73      1.85 o
  -4  13   6       17.95       18.73      2.74 o
  -3  13   6       88.72       81.82      4.22 o
  -2  13   6       35.13       31.89      3.45 o
  -1  13   6       12.66        9.57      3.05 o
   0  13   6       44.96       37.92      2.61 o
   1  13   6      112.04      113.57      3.21 o
   2  13   6        0.01        0.44      0.85 o
   3  13   6       57.28       56.68      3.46 o
   4  13   6      116.14      123.35      5.56 o
   5  13   6       14.81       11.91      1.54 o
   6  13   6       16.18       15.15      1.65 o
   7  13   6        3.81        3.06      1.56 o
   8  13   6        5.97        2.60      2.72 o
   9  13   6        2.22        0.87      1.96 o
  10  13   6        0.23        1.95      3.28 o
  -5  14   6        6.36        6.01      2.24 o
  -4  14   6       89.06       92.07      7.36 o
  -3  14   6       10.37       10.15      2.68 o
  -2  14   6        8.40        7.91      2.49 o
  -1  14   6        6.03        5.27      2.09 o
   0  14   6        0.46        1.37      1.68 o
   1  14   6       75.49       81.02      4.63 o
   2  14   6        1.12        1.12      1.03 o
   3  14   6        6.26        8.16      2.90 o
   4  14   6        2.71        1.88      1.56 o
   5  14   6        0.16       -0.04      2.28 o
   6  14   6      166.90      166.65      4.45 o
   7  14   6        4.86        4.27      1.89 o
   8  14   6        6.94        0.90      2.08 o
   9  14   6        7.09        7.94      4.33 o
  -4  15   6        4.56        8.15      2.89 o
  -3  15   6        0.05        1.86      2.65 o
  -2  15   6        0.57        2.51      2.22 o
  -1  15   6       20.95       23.97      3.29 o
   0  15   6       28.22       37.97      3.56 o
   1  15   6       34.61       32.63      1.98 o
   2  15   6        0.80        0.68      1.13 o
   3  15   6       22.70       18.90      2.54 o
   4  15   6        8.90        8.46      2.19 o
   5  15   6        5.02        7.21      2.10 o
   6  15   6        1.05        1.94      1.59 o
   7  15   6        7.84        4.99      1.56 o
   8  15   6        4.74        5.11      2.12 o
  -3  16   6       32.62       38.57      5.84 o
  -2  16   6        0.01        0.51      2.09 o
  -1  16   6        3.27        2.96      2.23 o
   0  16   6        8.45       12.71      3.06 o
   1  16   6        8.66        8.51      2.84 o
   2  16   6        2.34       -0.39      2.12 o
   3  16   6      103.34      104.97      4.86 o
   4  16   6        7.35       13.52      3.61 o
   5  16   6        0.30        2.66      1.90 o
   6  16   6       57.40       60.62      4.41 o
   7  16   6        0.11        2.79      1.85 o
  -1  17   6        3.19        2.22      4.09 o
   0  17   6       22.28       12.09      3.52 o
   1  17   6       10.11        6.75      2.80 o
   2  17   6        8.96        8.99      2.09 o
   3  17   6        8.46        9.47      2.30 o
   4  17   6        7.30        6.59      3.36 o
   5  17   6       22.00       13.55      2.70 o
   6  17   6        0.92        4.70      3.38 o
  -2 -15   7       72.68       81.84      4.92 o
  -1 -15   7        1.32        1.37      3.36 o
   0 -15   7        1.15        3.12      2.58 o
  -4 -14   7        3.06        5.16      2.29 o
  -3 -14   7        1.33        3.21      1.66 o
  -2 -14   7        0.88        0.08      1.39 o
  -1 -14   7      122.63      148.82      6.02 o
   0 -14   7        2.80        3.74      2.02 o
   1 -14   7       63.55       59.63      5.68 o
   2 -14   7       29.07       27.75      4.49 o
   3 -14   7       15.55        9.59      3.45 o
  -6 -13   7        4.95        4.65      2.38 o
  -5 -13   7        4.20        7.20      3.30 o
  -4 -13   7        5.41        4.99      1.78 o
  -3 -13   7        1.61        1.14      1.35 o
  -2 -13   7       24.76       25.46      2.45 o
  -1 -13   7        7.87        7.57      2.42 o
   0 -13   7       15.91       15.95      2.66 o
   1 -13   7        0.92        3.59      1.93 o
   2 -13   7        0.11        1.37      2.52 o
   3 -13   7       13.75       11.85      3.45 o
   4 -13   7       48.16       42.22      5.34 o
   5 -13   7        0.04        0.43      2.56 o
  -7 -12   7       32.67       33.88      3.20 o
  -6 -12   7       36.85       38.37      3.20 o
  -5 -12   7        7.97        4.89      1.70 o
  -4 -12   7        1.43        2.38      1.44 o
  -3 -12   7       49.50       53.46      3.26 o
  -2 -12   7       29.89       33.96      2.73 o
  -1 -12   7       34.29       37.12      2.11 o
   0 -12   7      186.41      199.87      5.20 o
   1 -12   7       10.28        9.13      2.24 o
   2 -12   7       41.43       41.36      3.69 o
   3 -12   7       13.45       18.42      3.78 o
   4 -12   7       23.27       27.58      4.43 o
   5 -12   7       19.40       16.23      2.67 o
   6 -12   7        0.54        2.07      2.01 o
  -8 -11   7       55.83       54.85      8.83 o
  -7 -11   7       16.55       21.58      3.42 o
  -6 -11   7        0.29        1.19      1.21 o
  -5 -11   7        3.80        3.73      1.53 o
  -4 -11   7       79.37       81.63      3.79 o
  -3 -11   7       21.81       16.03      2.08 o
  -2 -11   7        3.49        2.29      1.25 o
  -1 -11   7        0.26        1.97      0.99 o
   0 -11   7        0.97        0.41      0.90 o
   1 -11   7        0.93       -0.26      1.35 o
   2 -11   7       25.10       24.03      4.23 o
   3 -11   7       68.15       92.22      6.49 o
   4 -11   7       12.80       10.36      1.98 o
   5 -11   7       33.77       35.38      2.93 o
   6 -11   7        0.94        5.23      2.81 o
   7 -11   7       74.13       75.47      6.51 o
  -8 -10   7      115.08      116.70      7.07 o
  -7 -10   7       23.45       15.80      2.71 o
  -6 -10   7       25.29       30.46      2.24 o
  -5 -10   7        0.09        1.20      1.07 o
  -4 -10   7       35.21       36.41      2.68 o
  -3 -10   7       95.89       83.39      3.55 o
  -2 -10   7       43.32       44.93      2.67 o
  -1 -10   7       93.96       96.41      2.91 o
   0 -10   7        1.26        0.81      0.81 o
   1 -10   7      324.08      338.92      9.86 o
   2 -10   7        9.08        7.23      1.87 o
   3 -10   7       37.96       41.99      2.63 o
   4 -10   7      349.19      342.43      8.60 o
   5 -10   7       19.53       21.30      3.20 o
   6 -10   7        4.31        3.31      1.89 o
   7 -10   7        6.94        9.21      4.37 o
   8 -10   7       24.70       26.31      4.48 o
  -9  -9   7       10.73        1.87      3.71 o
  -8  -9   7       17.50       10.17      5.70 o
  -7  -9   7       68.09       73.24      4.56 o
  -6  -9   7      109.04      125.18      7.58 o
  -5  -9   7        1.62        1.88      1.05 o
  -4  -9   7        1.05        2.97      1.02 o
  -3  -9   7        8.01       10.58      2.15 o
  -2  -9   7        2.08        3.56      0.84 o
  -1  -9   7        3.48        2.01      0.77 o
   0  -9   7       13.37       20.08      1.35 o
   1  -9   7      322.57      315.71      4.85 o
   2  -9   7       79.63       77.28      3.52 o
   3  -9   7      107.09      100.72      3.56 o
   4  -9   7       22.07       22.82      2.54 o
   5  -9   7      101.83       92.85      6.28 o
   6  -9   7       11.12        6.87      2.48 o
   7  -9   7        3.96        0.75      2.06 o
   8  -9   7       13.09       13.89      3.39 o
  -9  -8   7       17.76       18.28      3.57 o
  -8  -8   7        5.84        5.54      1.96 o
  -7  -8   7      103.91       99.00      4.77 o
  -6  -8   7        4.04        4.46      1.72 o
  -5  -8   7        5.72        4.80      1.14 o
  -4  -8   7       70.39       69.77      2.57 o
  -3  -8   7      110.21      108.46      3.28 o
  -2  -8   7       94.88       93.87      2.43 o
  -1  -8   7        7.29        5.58      0.80 o
   0  -8   7      158.17      177.09      3.23 o
   1  -8   7       18.68       18.19      1.08 o
   2  -8   7        0.72       -0.10      0.84 o
   3  -8   7       55.28       53.23      2.64 o
   4  -8   7       11.31        9.96      1.52 o
   5  -8   7       94.34       98.36      4.45 o
   6  -8   7        3.15        3.46      1.97 o
   7  -8   7       20.52       20.85      5.46 o
   8  -8   7       35.55       27.62      6.01 o
   9  -8   7        0.01       -2.02      2.71 o
 -10  -7   7      112.38      119.75     11.30 o
  -9  -7   7       27.64       30.78      3.31 o
  -8  -7   7       19.06       19.18      2.30 o
  -7  -7   7       71.06       74.81      3.64 o
  -6  -7   7       33.56       37.18      3.07 o
  -5  -7   7      237.45      249.89     11.51 o
  -4  -7   7       84.42       84.32      2.35 o
  -3  -7   7      250.09      239.83      4.09 o
  -2  -7   7       10.75       11.90      0.85 o
  -1  -7   7       18.12       20.97      1.15 o
   0  -7   7      220.81      183.73      3.20 o
   1  -7   7        3.79        1.90      0.50 o
   2  -7   7       42.50       37.95      3.02 o
   3  -7   7       20.98       25.74      1.78 o
   4  -7   7       98.64       87.86      3.18 o
   5  -7   7        3.34        1.59      1.61 o
   6  -7   7       19.56       16.96      2.89 o
   7  -7   7       95.61       91.41      9.10 o
   8  -7   7        3.68        5.92      2.55 o
   9  -7   7       74.32       65.31      8.40 o
  10  -7   7       48.16       37.99      7.36 o
 -10  -6   7        4.62        4.08      3.52 o
  -9  -6   7      165.74      175.88      6.40 o
  -8  -6   7        0.10        0.88      1.13 o
  -7  -6   7        8.79        9.06      1.63 o
  -6  -6   7       29.55       26.58      2.21 o
  -5  -6   7       69.23       70.40      3.80 o
  -4  -6   7        8.79       10.79      1.07 o
  -3  -6   7       15.68       18.33      1.17 o
  -2  -6   7       17.01       15.16      0.92 o
  -1  -6   7        0.17        0.50      0.42 o
   0  -6   7      448.48      418.66      5.05 o
   1  -6   7       22.51       21.59      0.96 o
   2  -6   7        0.62        1.22      0.58 o
   3  -6   7       29.57       30.24      2.06 o
   4  -6   7      109.44      100.68      3.26 o
   5  -6   7        0.26        1.24      1.17 o
   6  -6   7       10.21        7.08      1.64 o
   7  -6   7        2.59        2.22      1.72 o
   8  -6   7       18.38       12.86      2.59 o
   9  -6   7       11.18        6.76      2.34 o
  10  -6   7       23.97       10.13      4.34 o
 -10  -5   7       32.99       29.56      4.89 o
  -9  -5   7      186.37      203.38      5.81 o
  -8  -5   7        0.36        0.55      1.22 o
  -7  -5   7       29.13       31.88      2.39 o
  -6  -5   7      215.37      196.54      5.10 o
  -5  -5   7       24.26       25.91      2.31 o
  -4  -5   7       58.94       65.93      1.90 o
  -3  -5   7      455.82      443.57      5.38 o
  -2  -5   7      415.03      423.81      5.47 o
  -1  -5   7      139.91      130.14      2.21 o
   0  -5   7       95.66      112.50      2.10 o
   1  -5   7      592.02      535.38      5.47 o
   2  -5   7        7.14        6.46      1.01 o
   3  -5   7      118.02      118.92      2.80 o
   4  -5   7     2137.49     2058.47     29.46 o
   5  -5   7      357.51      344.05      8.19 o
   6  -5   7      102.79      103.78      8.18 o
   7  -5   7       33.48       37.32      2.90 o
   8  -5   7       10.12        3.41      1.73 o
   9  -5   7       37.35       38.71      3.89 o
  10  -5   7        1.13        5.68      3.65 o
  11  -5   7       20.17       18.99      5.73 o
 -10  -4   7        5.13        2.10      1.85 o
  -9  -4   7       29.62       28.46      2.78 o
  -8  -4   7      229.29      231.31      5.88 o
  -7  -4   7        1.94        0.57      0.91 o
  -6  -4   7      220.24      252.81      5.75 o
  -5  -4   7       37.82       31.57      2.06 o
  -4  -4   7        5.76        6.17      0.66 o
  -3  -4   7      163.89      147.85      2.57 o
  -2  -4   7      323.77      301.62      3.23 o
  -1  -4   7      333.53      316.08      3.73 o
   0  -4   7       37.16       42.54      1.30 o
   1  -4   7      441.59      449.39      4.71 o
   2  -4   7        7.32        8.99      0.78 o
   3  -4   7      324.06      318.02      4.92 o
   4  -4   7      403.32      401.53      8.30 o
   5  -4   7        2.19        3.58      1.59 o
   6  -4   7        8.76       10.81      1.69 o
   7  -4   7       21.28       20.88      2.25 o
   8  -4   7       98.83       96.55      4.84 o
   9  -4   7       18.11       17.48      8.99 o
  10  -4   7       54.38       54.38      4.25 o
  11  -4   7       64.00       82.34      9.46 o
 -10  -3   7        0.07       -0.26      1.60 o
  -9  -3   7        6.05        3.26      1.44 o
  -8  -3   7        1.00       -0.08      1.52 o
  -7  -3   7       78.72       86.24      2.95 o
  -6  -3   7      115.22      112.30      3.28 o
  -5  -3   7       46.31       39.36      1.92 o
  -4  -3   7       11.81       13.08      1.34 o
  -3  -3   7      100.38       88.47      1.76 o
  -2  -3   7     2051.70     1963.19     14.11 o
  -1  -3   7        2.65        3.93      0.41 o
   0  -3   7      390.78      394.44      3.67 o
   1  -3   7      540.00      582.35      5.15 o
   2  -3   7       18.50       22.37      0.81 o
   3  -3   7      317.85      297.08      4.20 o
   4  -3   7       17.70       19.23      1.86 o
   5  -3   7       36.35       43.93      2.61 o
   6  -3   7       67.50       59.79      5.50 o
   7  -3   7       50.92       47.80      2.51 o
   8  -3   7      618.23      641.31     12.28 o
   9  -3   7        8.60       10.02      2.81 o
  10  -3   7       87.21      100.14      5.29 o
  11  -3   7      234.92      260.62     15.54 o
 -10  -2   7        5.05        5.70      2.14 o
  -9  -2   7       79.74       72.47      3.73 o
  -8  -2   7        6.55        5.20      1.67 o
  -7  -2   7       40.16       43.11      3.11 o
  -6  -2   7      101.27      101.17      3.45 o
  -5  -2   7      120.04      100.77      2.48 o
  -4  -2   7        2.28        0.65      0.60 o
  -3  -2   7      898.26      934.85      9.17 o
  -2  -2   7      114.19      108.69      1.90 o
  -1  -2   7      233.99      202.29      2.37 o
   0  -2   7      340.26      340.18      3.60 o
   1  -2   7       17.00       18.49      0.82 o
   2  -2   7      433.89      422.25      4.32 o
   3  -2   7       27.61       25.51      1.04 o
   4  -2   7      376.07      377.98      7.58 o
   5  -2   7     1059.02     1002.34     13.77 o
   6  -2   7      181.85      161.80      3.74 o
   7  -2   7      109.05      112.46      3.21 o
   8  -2   7        7.68       12.35      1.43 o
   9  -2   7      133.98      141.81      4.32 o
  10  -2   7       17.73       13.58      2.40 o
  11  -2   7        7.45        9.20      4.47 o
 -10  -1   7       27.95       20.38      3.00 o
  -9  -1   7      138.92      148.67      7.51 o
  -8  -1   7       52.80       47.62      2.64 o
  -7  -1   7      436.46      449.91      9.76 o
  -6  -1   7       11.55       12.72      1.31 o
  -5  -1   7       24.56       21.26      1.26 o
  -4  -1   7       21.48       19.75      1.36 o
  -3  -1   7      663.34      691.25      6.23 o
  -2  -1   7        7.90       13.96      0.89 o
  -1  -1   7       63.78       55.69      1.17 o
   0  -1   7      286.07      311.77      2.84 o
   1  -1   7     1365.50     1466.91      9.49 o
   2  -1   7      154.26      148.93      1.94 o
   3  -1   7       33.50       24.30      0.86 o
   4  -1   7       33.59       40.93      1.74 o
   5  -1   7      707.33      688.40      9.11 o
   6  -1   7       27.20       25.08      1.97 o
   7  -1   7      354.25      341.92      5.96 o
   8  -1   7        4.06        3.22      0.96 o
   9  -1   7       43.12       43.17      2.52 o
  10  -1   7        6.91        7.24      1.52 o
  11  -1   7       34.03       38.48      3.19 o
  12  -1   7       99.03       92.59     10.00 o
 -10   0   7       48.59       62.09      6.57 o
  -9   0   7       21.64       22.47      2.18 o
  -8   0   7       30.36       29.19      2.20 o
  -7   0   7       48.54       44.66      2.45 o
  -6   0   7      619.91      597.69     11.64 o
  -5   0   7      360.68      339.77      4.93 o
  -4   0   7        3.15        2.05      0.55 o
  -3   0   7       42.44       38.57      1.04 o
  -2   0   7      177.38      210.37      2.59 o
  -1   0   7       54.95       71.03      1.21 o
   0   0   7       96.53      108.93      1.32 o
   1   0   7      290.33      285.72      2.74 o
   2   0   7      433.97      488.57      4.01 o
   3   0   7      132.67      117.38      1.90 o
   4   0   7     1023.58      957.54     10.38 o
   5   0   7      278.32      289.81      4.98 o
   6   0   7      737.01      706.15      9.49 o
   7   0   7      122.53      104.27      3.01 o
   8   0   7       47.48       43.30      2.14 o
   9   0   7       39.90       36.71      2.31 o
  10   0   7       57.93       56.97      2.81 o
  11   0   7       58.69       57.43      3.29 o
  12   0   7       32.81       35.11      6.68 o
 -10   1   7      157.22      169.62      6.09 o
  -9   1   7       26.41       26.58      2.30 o
  -8   1   7      129.61      135.34      4.18 o
  -7   1   7       75.41       72.81      4.73 o
  -6   1   7      410.66      393.83     11.76 o
  -5   1   7       12.13       13.36      1.58 o
  -4   1   7        1.64        0.73      0.58 o
  -3   1   7     1086.70     1100.63      9.49 o
  -2   1   7      747.07      860.28      7.83 o
  -1   1   7      166.95      134.97      1.78 o
   0   1   7      250.75      265.92      2.42 o
   1   1   7        1.82       -0.10      0.20 o
   2   1   7       36.49       29.76      0.76 o
   3   1   7        7.27        6.24      0.50 o
   4   1   7      263.84      237.43      3.76 o
   5   1   7       12.08       20.81      1.35 o
   6   1   7      973.10      925.56     11.67 o
   7   1   7       27.18       27.01      1.68 o
   8   1   7      238.59      240.67      6.59 o
   9   1   7       12.82       13.25      1.54 o
  10   1   7       20.97       19.65      1.85 o
  11   1   7        0.38        2.31      1.11 o
  12   1   7       21.60       33.42      6.62 o
 -10   2   7       11.98       10.85      3.26 o
  -9   2   7       78.31       80.51      4.44 o
  -8   2   7        5.80        3.12      1.11 o
  -7   2   7        9.72       11.54      1.68 o
  -6   2   7       14.28       14.84      1.58 o
  -5   2   7     1096.47     1060.32     12.57 o
  -4   2   7        0.06        0.30      0.61 o
  -3   2   7      315.51      315.44      3.62 o
  -2   2   7        0.14        0.36      0.44 o
  -1   2   7       29.15       27.59      0.79 o
   0   2   7       61.08       68.31      1.08 o
   1   2   7     1585.94     1673.41     10.62 o
   2   2   7      631.69      641.69      4.89 o
   3   2   7      121.64      114.40      1.71 o
   4   2   7      136.20      132.63      2.64 o
   5   2   7      881.26      877.13     10.94 o
   6   2   7        4.34        2.49      0.77 o
   7   2   7        4.37        5.37      0.97 o
   8   2   7      368.42      385.43      6.65 o
   9   2   7        0.60        0.35      0.92 o
  10   2   7      224.95      231.48      5.59 o
  11   2   7       79.65       88.02      6.28 o
  12   2   7       64.79       79.04      4.33 o
 -10   3   7       37.02       41.65      3.50 o
  -9   3   7      241.97      240.72      6.12 o
  -8   3   7       27.08       22.78      2.34 o
  -7   3   7       24.44       18.62      1.83 o
  -6   3   7       43.37       40.42      2.27 o
  -5   3   7      700.93      673.67     10.17 o
  -4   3   7      284.73      251.95      4.51 o
  -3   3   7       10.00       10.58      0.71 o
  -2   3   7      233.90      224.08      2.79 o
  -1   3   7      362.52      376.15      4.14 o
   0   3   7      941.36     1036.31      8.17 o
   1   3   7      403.07      397.21      3.54 o
   2   3   7     1095.41     1204.67      7.62 o
   3   3   7       68.06       65.47      1.20 o
   4   3   7      240.49      251.14      3.77 o
   5   3   7      123.45      131.71      2.70 o
   6   3   7      132.65      133.64      3.31 o
   7   3   7        7.18        6.86      1.48 o
   8   3   7        6.13        5.41      1.08 o
   9   3   7      125.78      118.27      3.80 o
  10   3   7       65.58       68.00      2.41 o
  11   3   7       51.67       50.62      2.35 o
  12   3   7       13.42       11.33      1.76 o
 -10   4   7       38.83       32.37      4.65 o
  -9   4   7        9.91        3.98      2.21 o
  -8   4   7        7.64        6.68      2.45 o
  -7   4   7       67.14       65.81      2.97 o
  -6   4   7       47.92       52.20      2.58 o
  -5   4   7       23.97       23.82      1.84 o
  -4   4   7       36.04       41.39      1.85 o
  -3   4   7       30.35       32.00      0.97 o
  -2   4   7      337.23      335.83      3.96 o
  -1   4   7      204.38      226.07      3.32 o
   0   4   7      322.78      373.41      3.98 o
   1   4   7        1.46        0.24      0.24 o
   2   4   7     1114.41     1183.34      7.56 o
   3   4   7        5.99       10.63      0.57 o
   4   4   7      126.04      110.89      2.20 o
   5   4   7      249.12      243.70      4.29 o
   6   4   7      192.49      171.81      3.54 o
   7   4   7       15.29       11.94      1.17 o
   8   4   7      135.08      138.47      3.31 o
   9   4   7      566.98      572.91      9.05 o
  10   4   7        6.83        4.40      1.21 o
  11   4   7        0.01        1.03      0.86 o
  12   4   7        5.98        5.07      1.68 o
 -10   5   7       38.71       46.12      5.38 o
  -9   5   7       10.98       10.31      4.60 o
  -8   5   7        0.01       -1.25      1.51 o
  -7   5   7      150.99      151.44      5.55 o
  -6   5   7        0.03        0.12      1.26 o
  -5   5   7      113.08      117.05      4.46 o
  -4   5   7      662.59      634.47     10.03 o
  -3   5   7      418.63      399.93      5.28 o
  -2   5   7      508.30      537.24      6.15 o
  -1   5   7       82.75       82.28      1.84 o
   0   5   7       30.06       31.92      0.82 o
   1   5   7       19.50       24.98      0.74 o
   2   5   7      366.98      349.75      2.86 o
   3   5   7      288.84      309.43      3.09 o
   4   5   7       73.73       70.90      1.26 o
   5   5   7       14.60       19.51      1.49 o
   6   5   7      378.97      338.32      5.53 o
   7   5   7       15.98       15.98      1.27 o
   8   5   7       64.33       63.85      2.31 o
   9   5   7        2.67        2.83      0.95 o
  10   5   7       56.11       61.00      3.90 o
  11   5   7        0.78        1.51      0.96 o
  12   5   7        1.74        1.98      1.43 o
  -9   6   7        1.63        6.41      3.04 o
  -8   6   7       16.74       20.47      2.81 o
  -7   6   7       12.77       10.24      2.15 o
  -6   6   7       76.37       69.35      3.83 o
  -5   6   7      302.54      292.65      9.11 o
  -4   6   7       46.15       46.68      2.93 o
  -3   6   7      791.23      779.75      8.93 o
  -2   6   7       24.30       24.32      1.19 o
  -1   6   7       55.52       70.52      1.70 o
   0   6   7        1.78        1.76      0.37 o
   1   6   7       86.41       68.33      1.25 o
   2   6   7      695.11      619.14      5.23 o
   3   6   7      584.06      590.68      5.07 o
   4   6   7      221.04      201.67      3.37 o
   5   6   7        3.55        1.87      0.65 o
   6   6   7        5.92       11.48      1.35 o
   7   6   7      126.07      136.14      3.35 o
   8   6   7      180.17      184.55      4.43 o
   9   6   7        2.26        3.70      1.16 o
  10   6   7       12.29        8.91      1.48 o
  11   6   7        0.07       -0.55      1.00 o
  12   6   7        5.13        4.86      1.62 o
  -9   7   7        0.10        4.25      2.96 o
  -8   7   7       39.22       40.24      3.63 o
  -7   7   7       12.12        8.65      2.29 o
  -6   7   7        6.03        5.93      1.88 o
  -5   7   7       57.86       63.16      4.46 o
  -4   7   7        0.75        0.78      1.19 o
  -3   7   7       94.11       98.63      2.35 o
  -2   7   7        0.25        1.32      0.63 o
  -1   7   7      497.95      505.73      6.54 o
   0   7   7       12.79       11.29      0.68 o
   1   7   7      223.55      209.10      2.41 o
   2   7   7       84.35       75.72      1.40 o
   3   7   7      417.75      419.53      3.85 o
   4   7   7      149.30      149.46      2.22 o
   5   7   7      346.03      343.24      5.68 o
   6   7   7       11.18       14.41      1.29 o
   7   7   7        5.73        3.24      1.05 o
   8   7   7      152.53      154.91      4.69 o
   9   7   7       70.82       64.87      3.15 o
  10   7   7       14.58       13.73      1.76 o
  11   7   7       21.21       23.25      2.66 o
  12   7   7        0.53       -0.65      1.40 o
  -9   8   7       66.16       69.53      6.18 o
  -8   8   7       10.98        6.29      3.13 o
  -7   8   7       50.44       55.40      4.04 o
  -6   8   7      101.69      101.97      4.81 o
  -5   8   7      162.30      149.54      6.55 o
  -4   8   7      503.70      470.84     10.21 o
  -3   8   7        2.77        2.89      0.75 o
  -2   8   7      146.97      147.27      3.15 o
  -1   8   7        3.46        7.58      0.96 o
   0   8   7       58.79       51.83      1.38 o
   1   8   7      331.47      314.11      3.23 o
   2   8   7       48.92       47.67      1.14 o
   3   8   7       37.63       41.72      1.28 o
   4   8   7      123.98      133.33      2.32 o
   5   8   7       16.43       18.49      1.40 o
   6   8   7       12.89        9.91      1.17 o
   7   8   7        7.28        4.73      1.09 o
   8   8   7       48.76       47.08      5.64 o
   9   8   7        8.58        7.19      1.50 o
  10   8   7        4.41        4.15      1.39 o
  11   8   7      164.10      190.15      8.36 o
  12   8   7       71.88       88.40     10.22 o
  -8   9   7        9.39       12.50      3.70 o
  -7   9   7        0.39        3.33      1.92 o
  -6   9   7       15.26       13.80      2.78 o
  -5   9   7      142.03      150.68      5.80 o
  -4   9   7        0.64        1.12      1.30 o
  -3   9   7       12.28       11.53      2.26 o
  -2   9   7       90.03       74.64      2.41 o
  -1   9   7       19.04       23.45      1.55 o
   0   9   7      413.94      391.28      4.43 o
   1   9   7       27.59       24.03      1.36 o
   2   9   7        0.56        2.16      0.46 o
   3   9   7      838.99      824.62      8.01 o
   4   9   7       64.59       68.84      2.47 o
   5   9   7      307.23      302.28      4.36 o
   6   9   7       84.96       85.22      3.30 o
   7   9   7       25.29       20.43      2.41 o
   8   9   7       82.18       81.88      3.76 o
   9   9   7      139.36      136.46      4.86 o
  10   9   7       53.15       56.97      3.43 o
  11   9   7        0.02       -0.02      1.51 o
  -8  10   7       37.54       38.96      5.20 o
  -7  10   7       75.41       79.41     12.47 o
  -6  10   7        0.41        2.53      4.07 o
  -5  10   7      257.50      266.04      8.05 o
  -4  10   7       63.29       55.17      2.97 o
  -3  10   7       95.50       85.82      3.41 o
  -2  10   7      106.00       99.27      3.51 o
  -1  10   7       46.61       36.88      1.95 o
   0  10   7       45.16       38.40      1.38 o
   1  10   7       55.24       58.60      1.76 o
   2  10   7       16.43       15.15      1.08 o
   3  10   7      132.09      147.85      2.69 o
   4  10   7        3.59        2.57      0.60 o
   5  10   7      338.78      334.51      4.56 o
   6  10   7       38.56       38.75      2.46 o
   7  10   7        8.34        5.49      1.41 o
   8  10   7       11.46       12.02      1.93 o
   9  10   7        4.54        4.00      1.46 o
  10  10   7       11.38        9.71      2.35 o
  11  10   7        4.39        3.08      2.03 o
  -7  11   7       11.88        7.15      3.26 o
  -6  11   7        4.83        7.83      3.06 o
  -5  11   7       22.66       21.67      3.70 o
  -4  11   7        1.44        0.97      1.49 o
  -3  11   7        8.98       10.17      1.98 o
  -2  11   7       62.83       76.18      4.82 o
  -1  11   7       30.01       30.27      2.45 o
   0  11   7       76.17       74.52      2.14 o
   1  11   7        2.19        2.94      0.75 o
   2  11   7      127.65      129.09      2.77 o
   3  11   7       14.66       13.28      1.20 o
   4  11   7       91.00       88.82      2.84 o
   5  11   7       52.61       57.84      3.01 o
   6  11   7      127.35      125.72      4.79 o
   7  11   7      135.38      138.57      5.16 o
   8  11   7       42.84       40.30      3.14 o
   9  11   7       12.72        9.28      1.96 o
  10  11   7       24.55       20.62      5.48 o
  11  11   7       14.51       12.35      5.06 o
  -6  12   7       16.69       11.18      3.54 o
  -5  12   7       34.55       36.50      4.65 o
  -4  12   7        9.57       12.07      2.37 o
  -3  12   7       24.04       21.57      2.82 o
  -2  12   7       18.17       13.04      2.04 o
  -1  12   7      109.68      107.61      5.14 o
   0  12   7       38.61       42.85      2.46 o
   1  12   7        2.44        3.53      1.02 o
   2  12   7       56.97       56.76      2.11 o
   3  12   7        5.56        6.17      1.38 o
   4  12   7      284.07      276.60      5.66 o
   5  12   7       21.11       21.31      1.58 o
   6  12   7       82.47       90.09      3.02 o
   7  12   7        0.37        1.33      1.33 o
   8  12   7       13.99       11.50      2.08 o
   9  12   7        5.67        9.58      2.08 o
  10  12   7        0.64        0.92      1.85 o
  -6  13   7       27.31       32.00      4.87 o
  -5  13   7       26.61       37.82      5.10 o
  -4  13   7       30.56       32.80      3.28 o
  -3  13   7        6.53        9.39      2.18 o
  -2  13   7       88.20       93.41      5.29 o
  -1  13   7        0.18        1.91      1.78 o
   0  13   7      123.22      129.71      3.95 o
   1  13   7       47.88       49.82      2.61 o
   2  13   7       15.51       16.60      1.71 o
   3  13   7        0.05        0.94      1.13 o
   4  13   7      114.48      109.21      4.64 o
   5  13   7        0.45        0.46      0.98 o
   6  13   7       76.33       71.36      2.95 o
   7  13   7        2.43        2.27      1.60 o
   8  13   7        5.02        3.37      1.71 o
   9  13   7        0.39       -0.76      2.14 o
  10  13   7        2.54        1.48      3.65 o
  -5  14   7        7.33        7.94      2.32 o
  -4  14   7        7.94       10.38      2.44 o
  -3  14   7        1.64        1.99      2.16 o
  -2  14   7       97.84      103.13      7.67 o
  -1  14   7        9.63        9.51      2.43 o
   0  14   7       86.88       85.79      9.71 o
   1  14   7        0.19       -1.27      0.94 o
   2  14   7        4.19        3.53      1.08 o
   3  14   7       71.96       73.40      5.35 o
   4  14   7       65.13       77.29      4.19 o
   5  14   7        0.13        0.49      1.46 o
   6  14   7        5.31        5.25      2.25 o
   7  14   7       32.21       32.45      2.36 o
   8  14   7        8.55        8.43      3.62 o
   9  14   7       24.82       34.29      4.32 o
  -4  15   7       16.36       20.07      3.61 o
  -3  15   7        2.74        2.26      2.85 o
  -2  15   7       57.52       54.44      4.61 o
  -1  15   7        4.38        3.78      5.79 o
   0  15   7       77.00       84.16      4.99 o
   1  15   7       19.58       18.98      1.86 o
   2  15   7       69.05       72.67      3.94 o
   3  15   7        2.89        2.58      1.76 o
   4  15   7        3.91        3.36      1.82 o
   5  15   7       28.33       30.72      4.47 o
   6  15   7        1.55        1.60      1.64 o
   7  15   7        0.07        0.15      1.39 o
   8  15   7       51.92       58.27      4.07 o
  -2  16   7        9.49        8.28      4.36 o
  -1  16   7       26.19       20.38      3.29 o
   0  16   7       75.24       74.37      4.83 o
   1  16   7       11.39       13.67      3.17 o
   2  16   7        6.15        5.50      1.88 o
   3  16   7        0.43        5.14      2.23 o
   4  16   7      118.71      126.86      5.67 o
   5  16   7       29.81       37.98      3.51 o
   6  16   7       22.62       19.13      4.59 o
   7  16   7       82.33       89.00      4.60 o
  -1  17   7        7.24       13.58      3.00 o
   0  17   7      103.53      125.63      7.88 o
   1  17   7        6.02        4.84      2.58 o
   2  17   7        5.02        5.89      1.92 o
   3  17   7       18.56       18.73      2.67 o
   4  17   7        0.27       -0.65      1.80 o
   5  17   7       10.46        8.92      2.47 o
  -3 -14   8       21.35       22.73      2.60 o
  -2 -14   8        6.74        9.57      1.90 o
  -1 -14   8        0.30        3.62      3.62 o
   0 -14   8       35.29       35.78      3.63 o
   1 -14   8        5.07       10.00      3.25 o
   2 -14   8        3.66        0.93      2.63 o
  -5 -13   8       13.68       14.85      4.62 o
  -4 -13   8       18.93       19.42      2.90 o
  -3 -13   8       48.91       42.08      3.14 o
  -2 -13   8        0.01        1.91      1.46 o
  -1 -13   8       20.47       22.66      2.19 o
   0 -13   8       63.64       66.36      4.41 o
   1 -13   8        8.95       12.38      4.39 o
   2 -13   8        4.11        0.72      2.47 o
   3 -13   8        9.91        5.49      3.08 o
   4 -13   8        1.32       -1.78      2.34 o
  -6 -12   8      180.33      212.19      6.69 o
  -5 -12   8        1.96        0.69      1.57 o
  -4 -12   8        0.62        1.43      1.52 o
  -3 -12   8       46.23       53.04      3.30 o
  -2 -12   8        1.31        1.05      1.25 o
  -1 -12   8       46.99       41.97      3.14 o
   0 -12   8      342.95      382.47      7.81 o
   1 -12   8      100.10      114.81     12.12 o
   2 -12   8       37.13       45.19      6.29 o
   3 -12   8        3.77        2.26      2.63 o
   4 -12   8      164.93      152.02      8.98 o
   5 -12   8        3.68        0.39      2.06 o
  -7 -11   8       24.46       27.16      4.83 o
  -6 -11   8        1.46        3.49      1.67 o
  -5 -11   8      137.65      141.53      5.14 o
  -4 -11   8       41.45       34.52      2.96 o
  -3 -11   8       20.85       21.10      3.98 o
  -2 -11   8       25.35       25.24      2.29 o
  -1 -11   8      231.06      234.71      4.91 o
   0 -11   8        0.78        1.59      0.98 o
   1 -11   8       16.01       14.92      2.52 o
   2 -11   8       25.33       22.90      2.94 o
   3 -11   8       95.68       93.45      5.02 o
   4 -11   8      168.74      179.60      9.53 o
   5 -11   8        8.04        5.53      1.72 o
   6 -11   8       17.04       15.99      3.69 o
  -8 -10   8       12.17       10.05      4.47 o
  -7 -10   8        0.97        2.54      2.30 o
  -6 -10   8      105.42      104.49      3.72 o
  -5 -10   8       92.73       79.04      3.81 o
  -4 -10   8       10.36       10.70      1.84 o
  -3 -10   8       71.10       68.10      3.37 o
  -2 -10   8      159.14      165.47      4.94 o
  -1 -10   8        3.57        5.48      1.13 o
   0 -10   8       26.05       25.52      1.69 o
   1 -10   8      237.38      243.77     20.06 o
   2 -10   8        1.41        2.27      1.61 o
   3 -10   8      181.76      187.22     11.41 o
   4 -10   8       37.35       41.09      2.77 o
   5 -10   8       29.66       24.28      2.81 o
   6 -10   8        0.34        0.49      2.16 o
   7 -10   8       78.28       84.82     13.83 o
  -8  -9   8       33.60       28.70      4.18 o
  -7  -9   8       15.62       14.94      2.70 o
  -6  -9   8       30.33       35.51      2.81 o
  -5  -9   8       49.63       48.10      2.98 o
  -4  -9   8      224.94      240.85      5.51 o
  -3  -9   8       10.12        8.26      1.58 o
  -2  -9   8       17.88       18.30      2.19 o
  -1  -9   8       10.04        9.06      1.19 o
   0  -9   8       15.76       14.25      1.44 o
   1  -9   8       10.67        9.84      1.21 o
   2  -9   8        7.74        5.98      1.79 o
   3  -9   8        2.67        1.14      1.11 o
   4  -9   8        9.58       13.20      2.38 o
   5  -9   8       41.62       47.32      3.41 o
   6  -9   8        0.56        0.29      2.02 o
   7  -9   8        0.34       -0.82      3.15 o
   8  -9   8       46.41       55.18      8.09 o
  -9  -8   8        7.23        4.45      4.36 o
  -8  -8   8       28.76       23.24      7.58 o
  -7  -8   8       55.27       55.35      4.08 o
  -6  -8   8       18.44       18.88      2.60 o
  -5  -8   8      213.29      230.08      4.95 o
  -4  -8   8       72.67       77.02      2.80 o
  -3  -8   8      470.52      485.83      9.20 o
  -2  -8   8       70.20       62.81      2.64 o
  -1  -8   8       36.67       38.54      1.84 o
   0  -8   8       91.91       75.43      2.10 o
   1  -8   8      106.08      102.38      2.49 o
   2  -8   8       73.71       82.15      3.50 o
   3  -8   8        1.18        1.52      1.11 o
   4  -8   8       12.49       12.49      2.07 o
   5  -8   8       51.94       43.89      3.39 o
   6  -8   8        4.04        0.11      1.70 o
   7  -8   8        5.65        7.77      2.67 o
   8  -8   8       56.59       50.62      7.57 o
   9  -8   8        4.43        4.69      3.99 o
  -9  -7   8        0.15       -0.76      2.14 o
  -8  -7   8        5.26        5.48      1.70 o
  -7  -7   8      177.32      174.96      5.47 o
  -6  -7   8       90.64      105.03      5.43 o
  -5  -7   8        7.34        5.99      1.14 o
  -4  -7   8      288.39      292.85      6.84 o
  -3  -7   8      382.04      364.84     10.73 o
  -2  -7   8       96.16       92.30      2.66 o
  -1  -7   8       18.56       14.06      1.07 o
   0  -7   8        6.27        7.25      0.85 o
   1  -7   8       42.03       41.19      1.58 o
   2  -7   8      194.53      192.03      5.38 o
   3  -7   8        0.08        0.59      0.89 o
   4  -7   8        6.41        4.70      1.21 o
   5  -7   8       25.02       26.10      2.70 o
   6  -7   8       81.15       78.63      4.21 o
   7  -7   8      217.98      219.60      8.90 o
   8  -7   8        1.99        1.07      2.09 o
   9  -7   8       15.16       15.38      4.95 o
  -9  -6   8      103.42      106.13      5.29 o
  -8  -6   8      205.62      199.45      5.93 o
  -7  -6   8      172.41      169.43      5.22 o
  -6  -6   8       26.01       28.02      2.86 o
  -5  -6   8       92.19       96.24      3.12 o
  -4  -6   8       47.14       47.98      1.64 o
  -3  -6   8       62.61       58.98      1.95 o
  -2  -6   8       99.72       95.17      2.26 o
  -1  -6   8        3.53        2.70      0.64 o
   0  -6   8      143.06      143.24      2.75 o
   1  -6   8       13.59       22.90      1.06 o
   2  -6   8      517.72      481.24      8.83 o
   3  -6   8       10.77        9.39      1.19 o
   4  -6   8       13.85       15.31      1.96 o
   5  -6   8        4.04        4.30      1.49 o
   6  -6   8       95.44       93.46      4.33 o
   7  -6   8       50.13       48.25      3.48 o
   8  -6   8        6.10        5.36      2.28 o
   9  -6   8       16.61       14.69      5.10 o
  10  -6   8       26.33       31.16      6.79 o
 -10  -5   8       26.87       31.14      6.27 o
  -9  -5   8      128.28      150.22      9.37 o
  -8  -5   8       20.24       22.25      2.30 o
  -7  -5   8       12.94        9.49      1.62 o
  -6  -5   8       44.97       41.19      4.53 o
  -5  -5   8        0.01       -0.20      0.79 o
  -4  -5   8        6.98        7.40      0.77 o
  -3  -5   8       86.34       84.93      2.05 o
  -2  -5   8      437.55      395.46     10.13 o
  -1  -5   8        0.70        1.37      0.49 o
   0  -5   8        9.83        4.92      0.71 o
   1  -5   8      650.37      578.06      5.94 o
   2  -5   8      102.13      107.83      3.16 o
   3  -5   8        7.13        9.33      1.03 o
   4  -5   8      553.29      539.57      8.79 o
   5  -5   8       15.85       13.65      2.48 o
   6  -5   8       84.66       86.91      4.02 o
   7  -5   8        1.81        2.05      1.32 o
   8  -5   8      410.23      460.39     13.19 o
   9  -5   8        0.03        0.87      1.74 o
  10  -5   8       29.14       30.51      6.64 o
 -10  -4   8        0.07        2.30      3.23 o
  -9  -4   8       17.17       14.16      2.86 o
  -8  -4   8      178.22      184.77      5.38 o
  -7  -4   8        0.36        0.15      1.05 o
  -6  -4   8       60.59       56.19      4.16 o
  -5  -4   8        0.10        0.04      0.80 o
  -4  -4   8        6.63        8.28      0.83 o
  -3  -4   8        1.55        1.08      0.52 o
  -2  -4   8      285.22      262.18      3.15 o
  -1  -4   8      333.71      308.20      3.79 o
   0  -4   8       14.90       14.61      0.79 o
   1  -4   8      477.47      447.50      4.82 o
   2  -4   8        0.77        1.01      0.37 o
   3  -4   8       20.40       23.01      1.52 o
   4  -4   8      597.23      583.01     11.03 o
   5  -4   8       38.96       42.25      2.83 o
   6  -4   8       26.20       28.55      2.52 o
   7  -4   8       38.10       38.37      3.34 o
   8  -4   8       23.48       16.55      2.75 o
   9  -4   8       11.47       11.34      4.12 o
  10  -4   8       50.99       54.22      7.98 o
  11  -4   8       31.11       47.35      7.96 o
 -10  -3   8        0.09       -1.95      2.69 o
  -9  -3   8       50.02       47.21      3.87 o
  -8  -3   8       20.53       20.94      2.48 o
  -7  -3   8       17.78       14.35      1.82 o
  -6  -3   8        3.31        4.62      1.03 o
  -5  -3   8      168.40      157.07      4.29 o
  -4  -3   8        0.17        0.52      0.66 o
  -3  -3   8       62.21       52.43      1.54 o
  -2  -3   8      268.45      264.41      2.85 o
  -1  -3   8       14.59       22.33      0.82 o
   0  -3   8        3.21        3.48      0.47 o
   1  -3   8      155.12      149.92      2.28 o
   2  -3   8      245.25      231.25      2.83 o
   3  -3   8       89.13       87.82      2.86 o
   4  -3   8        2.84        4.26      1.28 o
   5  -3   8     1871.30     1795.92     26.27 o
   6  -3   8        0.55        0.01      0.93 o
   7  -3   8        6.06        7.85      1.60 o
   8  -3   8        1.39        1.06      1.17 o
   9  -3   8        0.55        2.39      1.35 o
  10  -3   8       38.80       42.35      3.86 o
  11  -3   8        0.01       -1.58      2.97 o
 -10  -2   8        0.61        2.91      2.01 o
  -9  -2   8        8.43        5.38      2.22 o
  -8  -2   8        0.14        0.44      1.03 o
  -7  -2   8      124.97      128.61      4.13 o
  -6  -2   8        1.67        2.50      0.89 o
  -5  -2   8      345.15      331.39      5.24 o
  -4  -2   8        6.42        3.88      0.87 o
  -3  -2   8      197.42      193.81      2.99 o
  -2  -2   8      678.38      651.10      5.90 o
  -1  -2   8        2.27        1.52      0.38 o
   0  -2   8       53.52       49.38      1.12 o
   1  -2   8      358.07      385.21      4.46 o
   2  -2   8       27.93       23.60      1.09 o
   3  -2   8       14.78       14.65      0.97 o
   4  -2   8     1424.58     1364.73     20.42 o
   5  -2   8      434.24      398.54      8.33 o
   6  -2   8       33.72       32.19      2.09 o
   7  -2   8       13.69       10.35      1.51 o
   8  -2   8       44.61       40.54      2.51 o
   9  -2   8       41.69       38.36      2.92 o
  10  -2   8        9.82        6.53      1.73 o
  11  -2   8       21.79       22.22      5.82 o
 -10  -1   8        7.01        5.01      2.13 o
  -9  -1   8      121.58      139.39      4.65 o
  -8  -1   8      107.43      113.10      4.00 o
  -7  -1   8        5.72        6.57      1.35 o
  -6  -1   8      142.89      148.28      4.24 o
  -5  -1   8       25.20       36.62      1.67 o
  -4  -1   8      258.96      249.92      4.66 o
  -3  -1   8       42.13       51.42      2.11 o
  -2  -1   8      976.22     1009.11      9.15 o
  -1  -1   8      256.18      234.20      2.54 o
   0  -1   8      779.39      766.42      5.80 o
   1  -1   8        2.83        3.83      0.37 o
   2  -1   8      320.86      321.73      3.62 o
   3  -1   8       17.87       17.06      1.17 o
   4  -1   8      328.68      280.91      6.10 o
   5  -1   8      187.64      171.56      3.81 o
   6  -1   8       71.13       70.35      2.53 o
   7  -1   8       51.40       48.85      2.83 o
   8  -1   8       19.12       17.99      1.64 o
   9  -1   8       55.02       53.74      2.85 o
  10  -1   8        2.55        3.73      1.34 o
  11  -1   8       31.34       29.83      6.16 o
  12  -1   8       25.52       18.51      6.08 o
 -10   0   8       17.05       23.99      4.00 o
  -9   0   8       11.50        7.57      1.63 o
  -8   0   8        0.35        0.18      0.97 o
  -7   0   8        5.53        5.21      1.27 o
  -6   0   8       26.91       23.30      3.39 o
  -5   0   8       79.97       67.84      2.32 o
  -4   0   8       13.10       12.29      1.07 o
  -3   0   8      735.86      740.36      7.14 o
  -2   0   8      349.72      357.86      3.91 o
  -1   0   8       65.82       59.17      1.08 o
   0   0   8      200.43      195.34      2.05 o
   1   0   8      375.95      389.30      3.37 o
   2   0   8     2745.54     2806.62     20.97 o
   3   0   8      147.32      148.33      2.09 o
   4   0   8       51.21       48.84      2.39 o
   5   0   8       81.95       79.67      2.52 o
   6   0   8       21.61       19.25      1.67 o
   7   0   8       33.00       31.23      2.91 o
   8   0   8        2.94        1.22      0.86 o
   9   0   8      226.08      227.86      6.93 o
  10   0   8       32.70       34.63      3.29 o
  11   0   8      113.74      112.68      4.08 o
  12   0   8       56.63       54.55      8.09 o
 -10   1   8       56.71       56.92      5.69 o
  -9   1   8       44.21       45.77      4.02 o
  -8   1   8      255.29      263.30      6.32 o
  -7   1   8       91.22       83.90      3.36 o
  -6   1   8        0.74        1.11      0.84 o
  -5   1   8       92.21       85.30      2.79 o
  -4   1   8        2.05        2.06      0.74 o
  -3   1   8      227.26      221.84      3.03 o
  -2   1   8       35.84       48.97      1.39 o
  -1   1   8      366.69      371.22      4.63 o
   0   1   8       38.48       34.91      0.86 o
   1   1   8     1316.52     1329.91      9.18 o
   2   1   8      312.04      339.26      2.99 o
   3   1   8       23.93       25.03      0.82 o
   4   1   8       40.26       35.16      1.69 o
   5   1   8      481.46      472.69      7.31 o
   6   1   8      151.79      167.97      3.84 o
   7   1   8       32.24       28.81      1.83 o
   8   1   8       68.10       62.44      2.60 o
   9   1   8       40.28       41.78      2.53 o
  10   1   8       67.69       65.85      3.14 o
  11   1   8        7.67        4.13      1.38 o
  12   1   8        0.02        0.28      1.87 o
 -10   2   8        6.16        7.09      2.97 o
  -9   2   8      119.88      129.55      4.55 o
  -8   2   8        0.01        2.45      1.21 o
  -7   2   8       77.51       70.82      3.15 o
  -6   2   8      214.72      198.41      5.71 o
  -5   2   8       69.56       61.43      2.16 o
  -4   2   8       61.67       54.27      2.06 o
  -3   2   8        0.20        0.71      0.49 o
  -2   2   8      534.13      570.89      5.55 o
  -1   2   8      257.08      294.68      3.12 o
   0   2   8      288.43      299.25      2.86 o
   1   2   8      289.86      286.68      2.75 o
   2   2   8      113.36      129.14      1.48 o
   3   2   8       25.33       22.99      0.70 o
   4   2   8       13.54       13.33      1.03 o
   5   2   8      163.86      160.29      3.60 o
   6   2   8       87.24      102.79      2.94 o
   7   2   8        5.72        4.45      1.03 o
   8   2   8      212.85      209.02      4.74 o
   9   2   8      162.92      158.49      4.60 o
  10   2   8      145.38      137.84      4.38 o
  11   2   8        7.62        7.62      1.49 o
  12   2   8       17.22       18.07      2.05 o
 -10   3   8        0.00        1.55      2.54 o
  -9   3   8       29.66       29.08      3.02 o
  -8   3   8        0.38        0.95      1.09 o
  -7   3   8       95.95       99.71      4.19 o
  -6   3   8      111.49      101.99      3.53 o
  -5   3   8      555.17      523.94      7.65 o
  -4   3   8      128.11      132.81      3.28 o
  -3   3   8       17.85       13.81      0.88 o
  -2   3   8      204.67      205.45      2.98 o
  -1   3   8      176.98      179.22      2.42 o
   0   3   8      321.01      309.78      2.99 o
   1   3   8      277.92      274.57      2.55 o
   2   3   8       16.38       19.60      0.60 o
   3   3   8        1.42        1.49      0.65 o
   4   3   8       47.90       44.66      1.12 o
   5   3   8       40.85       42.31      1.64 o
   6   3   8       83.70      105.40      2.59 o
   7   3   8      169.61      172.75      4.11 o
   8   3   8      122.85      111.59      3.37 o
   9   3   8       32.07       29.98      1.78 o
  10   3   8        0.91        2.41      0.89 o
  11   3   8       19.60       18.42      1.55 o
  12   3   8        0.90        2.13      1.46 o
 -10   4   8        2.34        5.56      3.00 o
  -9   4   8       75.90       82.17      8.72 o
  -8   4   8       35.73       42.66      3.15 o
  -7   4   8        2.39        0.01      1.04 o
  -6   4   8        0.02        2.06      1.08 o
  -5   4   8       72.16       74.62      3.08 o
  -4   4   8       17.25       16.33      1.36 o
  -3   4   8        1.11       -0.57      0.55 o
  -2   4   8      160.52      167.22      2.69 o
  -1   4   8        5.70        6.59      0.71 o
   0   4   8      501.47      485.22      4.45 o
   1   4   8        5.56        5.82      0.43 o
   2   4   8      447.98      400.62      3.31 o
   3   4   8       28.09       20.34      0.75 o
   4   4   8        0.97        1.14      0.30 o
   5   4   8      172.30      179.16      3.41 o
   6   4   8        3.63        4.60      0.77 o
   7   4   8       23.78       25.25      1.46 o
   8   4   8       24.18       23.55      1.59 o
   9   4   8       83.51       78.90      4.40 o
  10   4   8        1.23        2.32      1.17 o
  11   4   8       25.78       30.00      2.09 o
  12   4   8       50.76       59.49      3.47 o
  -9   5   8       15.37        7.68      4.19 o
  -8   5   8       32.82       29.18      3.33 o
  -7   5   8       79.47       77.08      4.19 o
  -6   5   8        0.02        1.27      1.33 o
  -5   5   8       63.89       75.21      3.70 o
  -4   5   8       14.50       17.13      2.16 o
  -3   5   8        0.04        0.13      0.50 o
  -2   5   8      225.15      217.51      3.44 o
  -1   5   8       62.94       66.25      1.65 o
   0   5   8      328.48      323.97      3.40 o
   1   5   8      382.20      361.49      3.02 o
   2   5   8     1533.45     1616.24     10.53 o
   3   5   8       44.78       39.13      1.05 o
   4   5   8      226.60      223.07      2.80 o
   5   5   8      566.14      519.13      7.43 o
   6   5   8        0.99        0.77      0.63 o
   7   5   8       11.67        7.80      1.35 o
   8   5   8       33.86       38.08      3.71 o
   9   5   8      358.89      359.97      8.33 o
  10   5   8       20.40       20.79      2.72 o
  11   5   8        3.63        3.69      1.17 o
  12   5   8       11.48        8.20      1.84 o
  -9   6   8       31.01       32.14      8.89 o
  -8   6   8       10.77       17.01      2.75 o
  -7   6   8      116.58      115.73      6.90 o
  -6   6   8       80.63       81.70      4.21 o
  -5   6   8      150.92      148.85      5.52 o
  -4   6   8      365.04      330.34      9.67 o
  -3   6   8      126.86      103.12      2.41 o
  -2   6   8       25.03       20.35      1.27 o
  -1   6   8      229.17      195.11      3.70 o
   0   6   8       76.51       65.97      1.59 o
   1   6   8       39.88       47.04      1.12 o
   2   6   8      421.41      429.77      4.06 o
   3   6   8       20.51       27.45      0.90 o
   4   6   8      307.91      298.93      3.66 o
   5   6   8      192.32      154.36      3.50 o
   6   6   8      157.67      140.84      3.44 o
   7   6   8        6.02        3.78      0.89 o
   8   6   8        0.45       -0.02      0.69 o
   9   6   8       41.74       54.79      2.62 o
  10   6   8        1.04       -0.04      0.96 o
  11   6   8        7.54        9.11      1.45 o
  12   6   8        0.16        1.86      2.24 o
  -9   7   8       20.98       20.65      4.20 o
  -8   7   8        1.88        3.89      2.83 o
  -7   7   8       61.29       56.77      4.07 o
  -6   7   8      134.07      132.26      5.41 o
  -5   7   8        9.37        7.08      1.80 o
  -4   7   8        7.09        3.59      1.47 o
  -3   7   8       93.83       89.53      3.11 o
  -2   7   8      212.58      194.64      3.68 o
  -1   7   8     1045.21      994.81     11.15 o
   0   7   8       22.72       24.00      0.94 o
   1   7   8       78.89       76.64      1.31 o
   2   7   8        8.92        7.75      0.61 o
   3   7   8      120.55      146.83      2.01 o
   4   7   8      113.81      118.83      2.02 o
   5   7   8        1.45        3.15      0.82 o
   6   7   8      350.87      321.52      5.71 o
   7   7   8        1.72        2.41      0.78 o
   8   7   8      228.76      223.67      5.22 o
   9   7   8      235.98      235.59      9.10 o
  10   7   8      122.21      124.18      4.47 o
  11   7   8        1.76        0.73      1.42 o
  12   7   8       47.59       50.94      5.60 o
  -8   8   8       15.01       15.11      3.66 o
  -7   8   8        8.30        6.90      3.91 o
  -6   8   8       17.25       21.09      2.82 o
  -5   8   8       40.15       39.05      7.23 o
  -4   8   8      206.81      196.07      6.25 o
  -3   8   8       17.61       16.58      2.08 o
  -2   8   8      601.02      561.65      7.48 o
  -1   8   8        2.18        5.18      0.82 o
   0   8   8        0.44        0.54      0.48 o
   1   8   8       11.76       12.24      0.97 o
   2   8   8      465.38      443.80      3.94 o
   3   8   8        1.14        1.06      0.40 o
   4   8   8        9.99        9.97      0.79 o
   5   8   8        8.17        5.24      0.81 o
   6   8   8       38.39       35.41      1.97 o
   7   8   8       16.77       13.18      1.98 o
   8   8   8      107.34      107.85      5.34 o
   9   8   8        0.20       -0.21      1.01 o
  10   8   8       36.34       33.48      3.09 o
  11   8   8        4.28        4.15      2.01 o
  12   8   8        3.82        9.87      4.71 o
  -8   9   8        3.53        0.84      2.85 o
  -7   9   8        5.11        8.54      3.04 o
  -6   9   8        2.54        3.18      1.94 o
  -5   9   8        0.48        2.67      1.66 o
  -4   9   8       56.99       61.34      3.07 o
  -3   9   8       21.08       19.80      1.42 o
  -2   9   8       58.89       70.70      3.27 o
  -1   9   8       57.05       49.17      1.83 o
   0   9   8      131.33      136.48      2.44 o
   1   9   8       52.39       54.01      1.56 o
   2   9   8      240.59      225.59      3.08 o
   3   9   8       55.78       49.68      1.48 o
   4   9   8       54.37       56.61      1.64 o
   5   9   8       52.17       55.95      1.58 o
   6   9   8       47.71       48.21      2.29 o
   7   9   8      224.56      218.19      9.04 o
   8   9   8        3.13        1.73      1.15 o
   9   9   8       38.46       32.12      2.67 o
  10   9   8        7.09        1.23      1.29 o
  11   9   8        1.76        2.47      1.83 o
  -7  10   8       69.05       71.61      6.17 o
  -6  10   8      100.33      105.65      9.77 o
  -5  10   8        0.04        1.61      1.73 o
  -4  10   8       47.70       49.59      2.98 o
  -3  10   8       43.59       41.67      2.64 o
  -2  10   8       21.98       21.83      2.35 o
  -1  10   8        0.26        0.25      0.87 o
   0  10   8        8.73        5.20      0.73 o
   1  10   8        1.63        1.79      0.65 o
   2  10   8      352.92      332.92      6.15 o
   3  10   8      105.38      102.24      2.12 o
   4  10   8        0.01        0.13      0.52 o
   5  10   8      260.12      260.01      3.72 o
   6  10   8        0.61        1.19      0.85 o
   7  10   8        0.47       -0.70      0.97 o
   8  10   8       18.32       12.63      2.13 o
   9  10   8       55.64       55.76      3.55 o
  10  10   8        5.67        4.85      2.32 o
  11  10   8       78.86       61.45      8.72 o
  -7  11   8       87.48       95.78      7.28 o
  -6  11   8       14.71       14.48      3.68 o
  -5  11   8       63.06       75.95      5.88 o
  -4  11   8        0.12        1.40      1.34 o
  -3  11   8       13.93       13.41      1.95 o
  -2  11   8       93.83       88.71      4.63 o
  -1  11   8       42.46       36.55      2.65 o
   0  11   8        3.66        2.04      0.78 o
   1  11   8       11.94       14.02      1.11 o
   2  11   8      135.31      137.67      3.23 o
   3  11   8       81.58       89.13      3.95 o
   4  11   8        4.90        4.63      0.85 o
   5  11   8      211.94      216.73      3.91 o
   6  11   8      123.04      116.34      3.83 o
   7  11   8       50.84       52.73      4.69 o
   8  11   8       30.57       29.12      2.84 o
   9  11   8       24.96       28.18      3.29 o
  10  11   8       32.47       33.96      3.84 o
  11  11   8      117.29      111.03     11.22 o
  -6  12   8        2.33        5.83      2.96 o
  -5  12   8        3.32        2.29      2.63 o
  -4  12   8        5.34        6.90      2.12 o
  -3  12   8        6.20        5.48      1.86 o
  -2  12   8       14.67       14.18      2.40 o
  -1  12   8      123.42      122.85      5.64 o
   0  12   8      116.13      131.02      3.25 o
   1  12   8       19.72       19.90      2.11 o
   2  12   8      165.79      169.05      6.11 o
   3  12   8        1.02        1.62      1.09 o
   4  12   8        0.04        0.88      0.82 o
   5  12   8        1.53        2.84      1.06 o
   6  12   8      327.92      343.35      6.25 o
   7  12   8       39.56       46.59      3.47 o
   8  12   8       14.49       10.56      2.90 o
   9  12   8        8.69        5.06      2.17 o
  10  12   8       83.80       78.74      6.61 o
  -5  13   8        0.65        0.31      1.86 o
  -4  13   8       39.74       38.33      3.55 o
  -3  13   8       11.51       10.77      2.26 o
  -2  13   8        1.12       -0.06      3.40 o
  -1  13   8       33.05       29.54      3.35 o
   0  13   8      230.83      232.64      5.47 o
   1  13   8       19.17       20.55      2.56 o
   2  13   8       42.66       46.52      2.73 o
   3  13   8       19.39       20.30      2.06 o
   4  13   8       61.29       61.94     10.10 o
   5  13   8       43.10       41.67      2.61 o
   6  13   8        0.01        1.86      1.13 o
   7  13   8        7.22        5.41      1.56 o
   8  13   8       78.01       85.88      4.75 o
   9  13   8        3.19        2.52      2.09 o
  10  13   8       26.60       22.72      6.12 o
  -5  14   8        2.71        3.69      2.17 o
  -4  14   8       29.00       32.70      3.41 o
  -3  14   8        0.49       -0.85      2.54 o
  -2  14   8       17.42       19.37      3.18 o
  -1  14   8       57.51       54.56      4.36 o
   0  14   8       29.50       20.78      4.93 o
   1  14   8        3.82        2.43      1.58 o
   2  14   8       17.71       21.13      1.72 o
   3  14   8       56.87       48.74      4.85 o
   4  14   8       15.34       16.17      6.73 o
   5  14   8       89.02       92.96      9.18 o
   6  14   8        9.06        7.68      1.81 o
   7  14   8      328.72      350.70      6.91 o
   8  14   8        1.03        0.37      1.97 o
   9  14   8       14.21       12.45      4.67 o
  -3  15   8       55.63       47.26      4.68 o
  -2  15   8       64.20       74.99      5.30 o
  -1  15   8        2.44        5.13      2.33 o
   0  15   8       74.30       90.22      7.93 o
   1  15   8      250.19      257.47      6.17 o
   2  15   8        7.97       11.32      3.17 o
   3  15   8        0.45        0.94      1.65 o
   4  15   8       10.78        5.28      1.96 o
   5  15   8       55.56       59.13      4.08 o
   6  15   8        2.77        4.33      2.02 o
   7  15   8       69.26       69.13      4.72 o
   8  15   8        1.15        3.81      2.45 o
  -2  16   8        3.34        3.90      6.83 o
  -1  16   8      114.74      137.14      6.71 o
   0  16   8       42.38       44.66     11.02 o
   1  16   8        0.35        2.81      1.97 o
   2  16   8       27.46       28.82      2.76 o
   3  16   8        4.50        4.67      2.35 o
   4  16   8        9.53        7.62      2.26 o
   5  16   8       30.69       25.30      3.22 o
   6  16   8        1.82        6.14      4.30 o
   7  16   8        6.29        6.34      5.87 o
   0  17   8       44.36       38.63      6.19 o
   1  17   8        5.31        2.84      2.54 o
   2  17   8       23.07       19.57      3.21 o
   3  17   8       16.72       20.74      4.84 o
   4  17   8        5.08        5.24      2.16 o
   5  17   8        6.40        8.10      6.67 o
  -4 -13   9       14.20       10.35      2.10 o
  -3 -13   9        9.21        5.13      1.80 o
  -2 -13   9        1.34        3.03      1.60 o
  -1 -13   9       43.56       49.86      3.85 o
   0 -13   9       58.04       59.37      4.33 o
   1 -13   9        0.36        1.76      1.91 o
   2 -13   9       30.49       30.38      3.62 o
   3 -13   9        2.89        4.30      3.02 o
  -5 -12   9       17.85       16.00      2.48 o
  -4 -12   9        2.08        3.40      2.20 o
  -3 -12   9       49.48       51.47      5.92 o
  -2 -12   9       49.24       49.81      3.15 o
  -1 -12   9        9.20        7.47      2.21 o
   0 -12   9       12.41       10.91      2.37 o
   1 -12   9      126.62      135.60      6.15 o
   2 -12   9        1.56        1.14      1.75 o
   3 -12   9        4.27        2.37      2.73 o
   4 -12   9       14.82       18.31      4.27 o
   5 -12   9       19.76       21.76      4.51 o
  -6 -11   9       23.67       18.53      2.59 o
  -5 -11   9       12.45       12.61      2.28 o
  -4 -11   9       96.40       96.51      4.29 o
  -3 -11   9       52.51       54.85      3.32 o
  -2 -11   9        1.59        2.54      1.36 o
  -1 -11   9        2.49        3.49      1.16 o
   0 -11   9       60.47       60.23      4.77 o
   1 -11   9       21.36       18.80      2.81 o
   2 -11   9       97.23      106.38      5.40 o
   3 -11   9       15.48       15.24      2.77 o
   4 -11   9        0.07        2.54      2.56 o
   5 -11   9        4.07        2.80      1.77 o
   6 -11   9      255.64      296.07     16.33 o
  -7 -10   9       68.79       73.62      4.59 o
  -6 -10   9        6.70        8.54      2.03 o
  -5 -10   9      257.11      274.93      7.31 o
  -4 -10   9       79.32       73.89      6.12 o
  -3 -10   9       13.00        8.10      2.29 o
  -2 -10   9        0.16        1.51      2.03 o
  -1 -10   9       87.93       82.53      2.85 o
   0 -10   9        7.50        5.79      1.17 o
   1 -10   9       82.29       84.09      4.65 o
   2 -10   9        9.24       12.15      2.37 o
   3 -10   9        0.14        2.28      1.73 o
   4 -10   9       28.57       31.35      2.88 o
   5 -10   9       78.79       77.24      4.34 o
   6 -10   9       15.42       16.30      4.99 o
   7 -10   9      155.41      150.39     11.87 o
  -8  -9   9        7.89        5.66      4.12 o
  -7  -9   9        4.28        2.87      2.35 o
  -6  -9   9        8.74       10.43      1.62 o
  -5  -9   9       19.63       14.41      1.88 o
  -4  -9   9       24.20       22.71      2.31 o
  -3  -9   9       45.60       51.54      2.99 o
  -2  -9   9      119.01      109.60     10.87 o
  -1  -9   9       11.89        9.35      1.26 o
   0  -9   9      213.75      209.77      4.39 o
   1  -9   9       59.02       62.60      2.73 o
   2  -9   9        0.93        1.78      1.57 o
   3  -9   9       80.37       92.45      4.81 o
   4  -9   9       17.91       18.42      2.09 o
   5  -9   9      172.57      182.17      8.58 o
   6  -9   9        0.01        0.31      1.88 o
   7  -9   9        0.42        1.69      3.28 o
   8  -9   9        5.19        4.95      4.10 o
  -8  -8   9        0.02        0.37      2.24 o
  -7  -8   9      123.88      120.20      5.65 o
  -6  -8   9      154.38      166.19      9.06 o
  -5  -8   9       11.46       10.65      1.51 o
  -4  -8   9       67.03       70.70      2.81 o
  -3  -8   9        2.19        1.29      1.10 o
  -2  -8   9        4.76        3.52      1.18 o
  -1  -8   9       45.19       45.21      2.06 o
   0  -8   9       41.75       42.08      1.97 o
   1  -8   9       23.75       24.34      1.36 o
   2  -8   9      126.90      115.84      5.12 o
   3  -8   9      101.89      103.69      3.70 o
   4  -8   9      279.50      312.73      6.91 o
   5  -8   9       63.47       69.66      4.89 o
   6  -8   9       30.67       30.36      3.24 o
   7  -8   9       33.13       35.18      4.39 o
   8  -8   9        1.33       -0.09      2.86 o
  -9  -7   9        6.32        2.39      3.91 o
  -8  -7   9       43.08       35.80      4.37 o
  -7  -7   9       50.70       58.91      5.65 o
  -6  -7   9        4.46        4.64      1.74 o
  -5  -7   9        6.97        3.77      1.11 o
  -4  -7   9      183.11      180.18      4.21 o
  -3  -7   9      136.33      145.01      4.39 o
  -2  -7   9       90.91       91.88      3.73 o
  -1  -7   9      133.39      129.24      3.01 o
   0  -7   9       20.71       20.77      1.25 o
   1  -7   9      140.26      114.97      4.22 o
   2  -7   9      160.89      181.41      6.41 o
   3  -7   9        2.84        3.55      1.15 o
   4  -7   9        0.13        1.84      1.28 o
   5  -7   9      188.16      178.31      6.31 o
   6  -7   9      174.64      170.33      8.13 o
   7  -7   9       38.79       33.76      4.43 o
   8  -7   9        7.66        9.44      4.27 o
   9  -7   9       40.72       41.31      7.40 o
  -9  -6   9       37.13       34.43      4.79 o
  -8  -6   9        7.52        7.93      2.13 o
  -7  -6   9       45.83       41.97      3.12 o
  -6  -6   9       18.77       18.85      2.16 o
  -5  -6   9      142.52      155.54      3.57 o
  -4  -6   9       67.21       72.19      2.79 o
  -3  -6   9      208.21      218.53      5.61 o
  -2  -6   9        8.21        5.81      0.91 o
  -1  -6   9       88.02       76.44      2.51 o
   0  -6   9        0.44        0.52      0.54 o
   1  -6   9      108.65       92.24      2.15 o
   2  -6   9      684.35      684.36     10.32 o
   3  -6   9        6.53        5.00      1.46 o
   4  -6   9       44.71       47.28      2.55 o
   5  -6   9        2.52        5.94      1.79 o
   6  -6   9       31.50       27.88      2.89 o
   7  -6   9       26.05       26.06      2.95 o
   8  -6   9        1.71        1.41      1.95 o
   9  -6   9      147.78      180.59     13.11 o
  10  -6   9        0.40        1.04      3.47 o
  -9  -5   9        0.65        1.32      1.98 o
  -8  -5   9        4.39        4.64      1.60 o
  -7  -5   9       39.97       40.09      3.46 o
  -6  -5   9       90.64       94.66      3.79 o
  -5  -5   9        8.72        7.92      1.31 o
  -4  -5   9       36.78       35.48      1.69 o
  -3  -5   9       11.02       10.38      0.95 o
  -2  -5   9      155.34      154.66      4.77 o
  -1  -5   9       66.40       60.28      2.02 o
   0  -5   9       65.08       67.75      1.87 o
   1  -5   9        2.41        4.38      0.62 o
   2  -5   9        9.91       10.96      0.84 o
   3  -5   9      179.77      183.12      3.90 o
   4  -5   9      172.88      160.02      4.28 o
   5  -5   9        2.72        1.07      1.19 o
   6  -5   9       43.37       37.00      4.42 o
   7  -5   9        4.27        5.59      1.73 o
   8  -5   9       36.60       37.31      3.28 o
   9  -5   9        9.94        5.84      3.82 o
  10  -5   9        0.70        0.22      3.08 o
  -9  -4   9       76.29       75.03      5.43 o
  -8  -4   9       47.85       54.88      5.80 o
  -7  -4   9      160.19      152.63      4.88 o
  -6  -4   9       24.77       19.90      2.09 o
  -5  -4   9        4.02        5.16      1.24 o
  -4  -4   9      138.20      140.99      2.65 o
  -3  -4   9        8.21        9.22      0.90 o
  -2  -4   9      147.83      144.98      2.98 o
  -1  -4   9       47.46       52.75      1.48 o
   0  -4   9       21.64       17.00      0.97 o
   1  -4   9       44.35       41.38      1.29 o
   2  -4   9        4.14        3.26      0.66 o
   3  -4   9      640.64      614.42      8.39 o
   4  -4   9        4.33        4.50      1.12 o
   5  -4   9      179.92      181.32      5.71 o
   6  -4   9       69.80       70.65      3.74 o
   7  -4   9        4.68        5.13      1.60 o
   8  -4   9       25.86       29.59      3.41 o
   9  -4   9       11.57       13.93      2.29 o
  10  -4   9        2.35        1.04      3.36 o
  -9  -3   9       35.11       35.90      4.11 o
  -8  -3   9        1.47        2.86      1.53 o
  -7  -3   9       12.10       12.11      1.77 o
  -6  -3   9        9.05       11.59      2.08 o
  -5  -3   9      141.90      147.95      4.35 o
  -4  -3   9      381.60      406.50      6.47 o
  -3  -3   9       41.49       43.69      1.50 o
  -2  -3   9       91.03       84.76      1.95 o
  -1  -3   9       43.96       42.48      1.17 o
   0  -3   9       47.05       53.44      1.42 o
   1  -3   9      583.08      553.36      5.70 o
   2  -3   9      206.34      193.74      2.74 o
   3  -3   9        4.25        3.78      0.74 o
   4  -3   9      302.80      298.48      6.87 o
   5  -3   9       75.03       71.28      3.46 o
   6  -3   9        0.05        1.22      1.16 o
   7  -3   9        0.55        0.42      1.11 o
   8  -3   9       32.59       36.45      3.00 o
   9  -3   9        8.18        7.15      1.83 o
  10  -3   9       13.46       13.43      4.45 o
  11  -3   9       61.63       78.20      9.59 o
 -10  -2   9       25.36       19.96      5.45 o
  -9  -2   9        8.29        6.00      2.14 o
  -8  -2   9        1.89        1.31      1.23 o
  -7  -2   9       22.34       24.85      2.24 o
  -6  -2   9       45.30       46.96      2.41 o
  -5  -2   9      532.19      488.87      7.74 o
  -4  -2   9      108.38      122.60      3.17 o
  -3  -2   9       59.72       65.65      1.74 o
  -2  -2   9      141.04      149.61      2.49 o
  -1  -2   9      136.12      154.26      2.16 o
   0  -2   9      451.54      440.43      3.94 o
   1  -2   9      452.80      473.13      5.13 o
   2  -2   9     1128.74     1092.77     11.06 o
   3  -2   9       13.96       13.69      1.10 o
   4  -2   9        5.54        5.23      1.01 o
   5  -2   9      838.62      799.35     14.32 o
   6  -2   9      126.34      126.04      5.16 o
   7  -2   9       62.52       66.47      3.06 o
   8  -2   9        1.25        1.97      1.32 o
   9  -2   9       92.48       94.35      7.38 o
  10  -2   9       80.64       91.25      6.04 o
  11  -2   9        0.45       -0.20      3.28 o
 -10  -1   9       31.25       23.07      5.86 o
  -9  -1   9       35.79       30.89      3.74 o
  -8  -1   9       14.37       14.05      3.87 o
  -7  -1   9      304.55      314.58      7.00 o
  -6  -1   9       31.52       33.35      2.36 o
  -5  -1   9        4.47        8.75      1.24 o
  -4  -1   9       83.05       80.42      3.55 o
  -3  -1   9        3.16        0.73      0.53 o
  -2  -1   9      650.48      608.63      5.84 o
  -1  -1   9       43.55       46.04      1.16 o
   0  -1   9      339.51      310.64      3.04 o
   1  -1   9       74.22       82.15      1.56 o
   2  -1   9      119.73       98.39      2.22 o
   3  -1   9       47.47       44.39      1.55 o
   4  -1   9        1.06        1.02      1.33 o
   5  -1   9        0.47        0.33      0.79 o
   6  -1   9        0.69        1.34      0.85 o
   7  -1   9        5.03        7.23      1.26 o
   8  -1   9       31.80       32.36      2.39 o
   9  -1   9      142.15      150.53      4.72 o
  10  -1   9        4.87        5.57      1.57 o
  11  -1   9       29.71       32.66      4.43 o
 -10   0   9        1.24        5.47      3.69 o
  -9   0   9        3.19        3.54      1.71 o
  -8   0   9        9.02        6.64      1.52 o
  -7   0   9      229.86      232.87      5.93 o
  -6   0   9       18.87       17.94      1.84 o
  -5   0   9      116.79      128.09      3.94 o
  -4   0   9      377.45      371.53      6.62 o
  -3   0   9       16.77       14.71      0.92 o
  -2   0   9        5.14        0.96      0.45 o
  -1   0   9      657.19      623.46      5.40 o
   0   0   9        0.01        0.65      0.30 o
   1   0   9       20.00       20.05      0.74 o
   2   0   9      731.05      784.40      7.12 o
   3   0   9       41.63       50.98      1.60 o
   4   0   9      205.54      199.51      3.53 o
   5   0   9       21.00       22.01      1.59 o
   6   0   9      271.02      265.15      5.21 o
   7   0   9        2.49        2.77      0.98 o
   8   0   9        0.55        0.28      0.95 o
   9   0   9      189.92      177.93      5.09 o
  10   0   9        2.85        1.32      1.26 o
  11   0   9       95.93       97.37      8.11 o
 -10   1   9       21.34       14.42      4.13 o
  -9   1   9       59.66       64.86      4.16 o
  -8   1   9      245.97      256.27      8.58 o
  -7   1   9      229.98      224.46      6.11 o
  -6   1   9      313.94      316.97      6.82 o
  -5   1   9       11.09       10.24      1.45 o
  -4   1   9       49.11       38.05      1.89 o
  -3   1   9       40.91       30.90      1.55 o
  -2   1   9       39.61       41.26      1.33 o
  -1   1   9      643.59      663.92      6.97 o
   0   1   9       13.31       16.77      0.69 o
   1   1   9       16.74       13.18      0.63 o
   2   1   9       13.35       15.91      0.76 o
   3   1   9      162.21      157.86      2.45 o
   4   1   9        1.06        0.85      0.46 o
   5   1   9        1.21        1.03      0.74 o
   6   1   9        6.02        3.18      1.61 o
   7   1   9       38.12       37.38      2.10 o
   8   1   9       22.66       20.24      2.29 o
   9   1   9       19.04       17.85      1.97 o
  10   1   9        0.04        1.01      1.14 o
  11   1   9        8.05       10.53      2.48 o
  12   1   9        0.45       -1.07      1.82 o
 -10   2   9       75.30       72.61      6.29 o
  -9   2   9       18.98       19.51      2.75 o
  -8   2   9        3.61        6.07      1.75 o
  -7   2   9      193.22      202.50      5.52 o
  -6   2   9      210.85      218.95      6.29 o
  -5   2   9        0.00        1.33      0.94 o
  -4   2   9      111.91      100.33      2.91 o
  -3   2   9       65.51       62.10      1.69 o
  -2   2   9      313.52      320.19      3.82 o
  -1   2   9       27.31       28.11      1.11 o
   0   2   9        0.95        3.96      0.41 o
   1   2   9       74.50       71.10      1.26 o
   2   2   9      712.01      704.42      6.00 o
   3   2   9      754.29      767.85      6.23 o
   4   2   9      133.68      125.53      1.86 o
   5   2   9        5.10        5.08      0.95 o
   6   2   9        0.08       -0.41      0.64 o
   7   2   9        0.33        0.05      0.75 o
   8   2   9       76.60       70.00      3.14 o
   9   2   9      191.92      201.17      5.44 o
  10   2   9       19.44       22.47      2.19 o
  11   2   9       23.99       24.76      1.87 o
  12   2   9      200.60      214.86      7.92 o
  -9   3   9       77.74       76.83      4.57 o
  -8   3   9        0.20       -0.74      1.09 o
  -7   3   9       94.94       91.33      4.20 o
  -6   3   9       14.58       15.06      1.78 o
  -5   3   9      221.66      213.67      5.22 o
  -4   3   9       52.93       51.96      2.23 o
  -3   3   9        4.57        3.73      0.64 o
  -2   3   9      273.70      259.31      3.61 o
  -1   3   9        4.35        7.14      0.62 o
   0   3   9        0.07        0.07      0.34 o
   1   3   9        0.03        0.93      0.34 o
   2   3   9     1405.37     1459.15     10.31 o
   3   3   9       33.34       28.98      0.98 o
   4   3   9        7.36        5.99      0.71 o
   5   3   9      113.04       89.16      2.41 o
   6   3   9      162.05      132.62      3.05 o
   7   3   9      278.93      274.68      4.79 o
   8   3   9       96.57       98.31      2.97 o
   9   3   9       17.00       13.44      1.43 o
  10   3   9       86.51       85.30      3.02 o
  11   3   9       61.84       61.15      2.65 o
  12   3   9       76.88       79.11      4.02 o
  -9   4   9      130.36      140.17      7.81 o
  -8   4   9       52.82       56.23      3.67 o
  -7   4   9       58.58       57.23      3.09 o
  -6   4   9       27.80       29.76      2.65 o
  -5   4   9       12.44       11.93      2.26 o
  -4   4   9      102.41       94.81      3.32 o
  -3   4   9        1.11        0.74      0.50 o
  -2   4   9      566.94      526.57      5.90 o
  -1   4   9       46.54       37.37      1.33 o
   0   4   9       20.61       20.27      0.90 o
   1   4   9      236.31      231.14      2.61 o
   2   4   9      392.35      395.63      3.77 o
   3   4   9      178.82      168.97      2.33 o
   4   4   9       35.33       29.64      0.90 o
   5   4   9      283.29      216.84      4.26 o
   6   4   9       27.94       31.10      1.62 o
   7   4   9      235.62      240.88      4.81 o
   8   4   9        1.54        1.59      0.80 o
   9   4   9      166.84      181.69      4.30 o
  10   4   9      272.64      274.83      5.59 o
  11   4   9       50.08       51.23      2.51 o
  12   4   9       16.20       20.16      2.41 o
  -9   5   9       36.66       34.50      4.76 o
  -8   5   9      122.69      132.28      9.95 o
  -7   5   9       17.43       19.97      2.72 o
  -6   5   9        7.91        5.02      1.71 o
  -5   5   9       39.59       39.99      3.01 o
  -4   5   9      877.42      847.52     15.00 o
  -3   5   9        6.11        7.01      0.85 o
  -2   5   9        0.77        1.09      0.62 o
  -1   5   9       63.08       59.13      2.61 o
   0   5   9      271.19      250.55      3.21 o
   1   5   9      353.48      323.73      3.10 o
   2   5   9      638.74      664.06      5.09 o
   3   5   9       29.77       42.32      1.19 o
   4   5   9        2.02        0.81      0.39 o
   5   5   9        3.08        4.52      0.82 o
   6   5   9      295.35      262.49      4.63 o
   7   5   9      101.66       98.69      2.76 o
   8   5   9       45.62       51.29      2.50 o
   9   5   9      661.59      670.15      9.86 o
  10   5   9        6.35        6.36      1.23 o
  11   5   9      132.85      134.51      4.22 o
  12   5   9       11.61        9.54      3.03 o
  -9   6   9        2.72        0.87      3.78 o
  -8   6   9       79.51       97.21      6.50 o
  -7   6   9        0.55       -0.73      1.58 o
  -6   6   9        8.85        9.88      2.16 o
  -5   6   9        9.34        6.75      1.75 o
  -4   6   9       16.10       13.50      2.08 o
  -3   6   9      252.15      261.36      4.32 o
  -2   6   9       14.72       15.85      1.58 o
  -1   6   9        2.18        2.52      0.71 o
   0   6   9      104.04      102.66      2.58 o
   1   6   9      153.09      158.24      2.17 o
   2   6   9      852.98      816.97      6.07 o
   3   6   9      961.96      988.92      7.82 o
   4   6   9       63.24       66.09      1.52 o
   5   6   9       31.67       16.86      1.28 o
   6   6   9       79.71       83.07      2.66 o
   7   6   9       44.96       51.21      2.36 o
   8   6   9        0.01        0.54      0.79 o
   9   6   9       94.41       98.08      3.22 o
  10   6   9        6.70        7.24      1.39 o
  11   6   9        3.55        2.13      1.76 o
  12   6   9        4.90        6.00      2.79 o
  -8   7   9        0.01       -0.24      2.33 o
  -7   7   9        5.26        4.98      1.98 o
  -6   7   9        0.19        0.31      1.86 o
  -5   7   9        0.09        0.59      1.40 o
  -4   7   9       47.45       54.25      4.97 o
  -3   7   9        2.90        1.75      0.78 o
  -2   7   9      185.22      174.81      3.55 o
  -1   7   9       25.32       32.56      1.57 o
   0   7   9      129.88      133.46      2.51 o
   1   7   9      949.88      932.68      8.30 o
   2   7   9        0.04        0.04      0.38 o
   3   7   9     1124.72     1114.57      8.49 o
   4   7   9       10.28        9.55      0.72 o
   5   7   9      128.86      135.50      3.45 o
   6   7   9      290.89      313.16      5.77 o
   7   7   9        2.20        1.67      0.85 o
   8   7   9       26.64       24.84      2.00 o
   9   7   9       34.58       30.97      2.24 o
  10   7   9      407.19      405.80      8.16 o
  11   7   9       36.31       40.84      3.26 o
  12   7   9        0.47        2.09      2.45 o
  -8   8   9        1.05        0.66      2.91 o
  -7   8   9        0.03       -1.31      2.22 o
  -6   8   9      176.17      176.07      6.61 o
  -5   8   9        6.20        6.56      1.96 o
  -4   8   9       28.41       32.09      2.40 o
  -3   8   9      516.57      490.61      7.76 o
  -2   8   9       10.47       12.65      1.27 o
  -1   8   9      352.86      333.31      4.98 o
   0   8   9        5.88        6.60      0.82 o
   1   8   9       43.23       41.09      1.39 o
   2   8   9      296.86      286.59      3.13 o
   3   8   9      400.96      393.42      4.02 o
   4   8   9        0.48        0.34      0.47 o
   5   8   9       12.01       16.48      1.13 o
   6   8   9       97.48      101.97      3.15 o
   7   8   9        0.53        0.95      0.85 o
   8   8   9        0.02        0.36      0.89 o
   9   8   9        2.67        4.50      1.62 o
  10   8   9        7.75        8.68      1.81 o
  11   8   9        8.29        9.69      2.00 o
  -8   9   9        2.21        6.19      3.26 o
  -7   9   9        0.64       -2.38      3.24 o
  -6   9   9       64.57       65.25      4.50 o
  -5   9   9       23.71       19.22      2.81 o
  -4   9   9       91.53       89.25      3.84 o
  -3   9   9       60.45       52.12      3.69 o
  -2   9   9      529.62      483.95      9.25 o
  -1   9   9        9.07        3.48      1.24 o
   0   9   9      305.72      308.60      4.53 o
   1   9   9        0.09       -0.18      0.52 o
   2   9   9        4.74        3.47      0.70 o
   3   9   9      110.56      110.49      1.97 o
   4   9   9      134.81      144.33      2.66 o
   5   9   9       16.04       14.59      1.17 o
   6   9   9        1.55        1.60      0.88 o
   7   9   9       67.43       69.63      3.41 o
   8   9   9       65.56       71.50      5.72 o
   9   9   9      102.94      109.32      5.65 o
  10   9   9       23.76       21.49      2.46 o
  11   9   9       27.15       23.83      3.29 o
  -7  10   9        3.50        4.62      2.85 o
  -6  10   9        8.10       10.49      2.52 o
  -5  10   9        2.26        2.86      1.96 o
  -4  10   9       10.53       13.14      1.96 o
  -3  10   9        4.91        2.23      1.32 o
  -2  10   9       38.56       34.56      2.43 o
  -1  10   9      101.80       98.44      3.91 o
   0  10   9      329.05      322.06      5.11 o
   1  10   9       28.37       26.72      1.35 o
   2  10   9       21.55       23.75      1.34 o
   3  10   9       19.94       22.78      1.93 o
   4  10   9        6.70        7.31      0.96 o
   5  10   9        5.53        2.81      0.80 o
   6  10   9      110.13      112.24      4.95 o
   7  10   9      121.19      127.94      5.25 o
   8  10   9        9.73        9.79      1.84 o
   9  10   9       47.98       43.31      3.27 o
  10  10   9        0.13        0.11      1.61 o
  11  10   9        2.91        0.17      3.15 o
  -6  11   9        2.32        0.64      2.49 o
  -5  11   9       27.52       23.45      3.21 o
  -4  11   9        2.06        0.64      1.49 o
  -3  11   9      192.36      190.27      5.48 o
  -2  11   9        2.31        1.74      1.36 o
  -1  11   9       45.55       45.10      2.98 o
   0  11   9       51.72       53.91      2.43 o
   1  11   9        3.79        3.29      1.90 o
   2  11   9       51.99       49.55      2.01 o
   3  11   9        0.73        0.49      1.03 o
   4  11   9       10.61        9.40      1.14 o
   5  11   9       79.17       80.69      2.41 o
   6  11   9        0.40        1.46      0.95 o
   7  11   9       14.81       16.10      2.30 o
   8  11   9        4.62        3.20      1.48 o
   9  11   9       11.55        7.41      1.80 o
  10  11   9      100.54      106.09      7.48 o
  -6  12   9       10.58       14.48      5.10 o
  -5  12   9       11.49        7.42      2.33 o
  -4  12   9       25.52       22.46      2.81 o
  -3  12   9        4.00        4.63      1.83 o
  -2  12   9       27.55       29.74      3.45 o
  -1  12   9       52.47       51.36      7.05 o
   0  12   9       71.95       68.88      4.93 o
   1  12   9        5.37        6.48      1.26 o
   2  12   9      128.43      130.29      3.46 o
   3  12   9      114.17      114.72      7.62 o
   4  12   9       35.75       31.18      2.36 o
   5  12   9       53.05       51.36      2.24 o
   6  12   9      242.13      241.88      5.17 o
   7  12   9       35.51       33.58      3.11 o
   8  12   9        4.12        3.37      1.69 o
   9  12   9       52.08       56.71      7.39 o
  10  12   9        0.52        3.75      3.56 o
  -5  13   9        0.22        1.15      1.86 o
  -4  13   9       43.17       45.22      6.45 o
  -3  13   9       64.69       57.89      3.91 o
  -2  13   9       31.93       27.63      3.52 o
  -1  13   9      177.73      194.14      7.46 o
   0  13   9       13.60       10.04      6.02 o
   1  13   9       27.47       24.47      1.81 o
   2  13   9        3.52        5.02      1.17 o
   3  13   9        3.96        3.58      1.37 o
   4  13   9       13.44       20.23      4.84 o
   5  13   9        0.08        1.33      1.67 o
   6  13   9       70.02       66.94      2.95 o
   7  13   9       20.76       22.92      2.58 o
   8  13   9        1.75        2.69      2.09 o
   9  13   9        7.64        8.77      2.66 o
  -4  14   9        2.79        2.09      1.98 o
  -3  14   9        0.20       -0.18      2.02 o
  -2  14   9       17.27       12.14      2.93 o
  -1  14   9        0.04       -1.52      1.69 o
   0  14   9      206.10      213.21      7.80 o
   1  14   9       36.57       39.15      2.18 o
   2  14   9       77.71       91.04      3.45 o
   3  14   9       14.39       16.28      2.07 o
   4  14   9       17.67       16.11      2.52 o
   5  14   9        8.75       13.81      2.47 o
   6  14   9       10.00        8.97      3.25 o
   7  14   9       45.45       43.18      2.78 o
   8  14   9        0.63        2.64      2.22 o
   9  14   9       27.42       37.36      7.18 o
  -3  15   9        0.28        0.45      2.25 o
  -2  15   9        1.16        1.84      2.97 o
  -1  15   9       18.63       21.12      3.29 o
   0  15   9       63.79       54.43      5.50 o
   1  15   9       32.92       38.59      3.50 o
   2  15   9        0.10        0.44      1.35 o
   3  15   9      139.98      156.36      5.85 o
   4  15   9       51.81       55.94      3.90 o
   5  15   9       10.16        8.94      2.31 o
   6  15   9       38.41       42.74      4.67 o
   7  15   9       35.87       24.99      7.40 o
   8  15   9       25.25       25.58      3.14 o
  -2  16   9        0.20        0.51      2.68 o
  -1  16   9        1.08        0.38      2.38 o
   0  16   9        7.60        7.16      2.58 o
   1  16   9        0.52        3.98      3.35 o
   2  16   9        2.67        7.03      1.98 o
   3  16   9        4.72        4.93      2.02 o
   4  16   9        5.91        8.23      2.25 o
   5  16   9       24.90       21.23      3.14 o
   6  16   9       17.14       14.08      4.48 o
   7  16   9        0.20        1.30      2.21 o
   2  17   9        2.01        1.93      2.26 o
   3  17   9        1.63        5.06      2.06 o
   4  17   9       57.58       66.73      5.00 o
   5  17   9        0.28        0.08      1.83 o
  -2 -13  10       61.71       62.92      3.54 o
  -1 -13  10       56.94       74.79      9.11 o
   0 -13  10       16.67       13.43      3.61 o
   1 -13  10       13.50       10.84      2.75 o
  -4 -12  10        4.10        2.97      1.74 o
  -3 -12  10       57.85       56.29      5.72 o
  -2 -12  10       20.92       20.33      2.33 o
  -1 -12  10       28.68       33.01      2.54 o
   0 -12  10       29.09       30.34      3.36 o
   1 -12  10        5.47        6.24      2.30 o
   2 -12  10       10.59        7.72      2.28 o
   3 -12  10       31.62       27.92      3.54 o
   4 -12  10       20.16       18.62      4.36 o
  -5 -11  10        0.16        0.73      1.48 o
  -4 -11  10       16.34       16.52      2.37 o
  -3 -11  10       56.15       57.99      3.49 o
  -2 -11  10       26.34       28.06      2.87 o
  -1 -11  10       22.39       23.45      2.22 o
   0 -11  10        0.35        1.13      1.70 o
   1 -11  10       49.76       47.18      3.95 o
   2 -11  10       26.96       30.31      3.42 o
   3 -11  10       59.11       61.44      4.59 o
   4 -11  10       18.69       20.40      3.26 o
   5 -11  10        0.00        3.30      2.93 o
  -6 -10  10        7.78        4.80      1.87 o
  -5 -10  10      128.01      127.20      4.98 o
  -4 -10  10        7.84       11.01      2.30 o
  -3 -10  10        4.16        2.94      1.35 o
  -2 -10  10       95.93       96.52      7.17 o
  -1 -10  10       12.89       12.02      1.49 o
   0 -10  10        0.24       -0.65      0.92 o
   1 -10  10       14.88       12.65      2.46 o
   2 -10  10        0.77       -0.15      1.96 o
   3 -10  10       59.12       63.80      4.52 o
   4 -10  10        1.29        3.75      2.01 o
   5 -10  10        3.27        2.53      2.32 o
   6 -10  10       36.41       37.08      4.14 o
  -7  -9  10        0.63        0.87      2.03 o
  -6  -9  10       74.35       68.60      3.90 o
  -5  -9  10       29.38       33.00      2.86 o
  -4  -9  10       80.28       75.99      4.76 o
  -3  -9  10        0.01       -0.45      1.11 o
  -2  -9  10      118.77      130.21      4.41 o
  -1  -9  10        1.37        1.94      0.99 o
   0  -9  10       79.60       79.20      2.71 o
   1  -9  10      126.19      127.53      5.62 o
   2  -9  10       95.37       96.44      5.00 o
   3  -9  10       77.73       76.85      4.66 o
   4  -9  10       50.63       56.13      4.66 o
   5  -9  10       47.45       52.26      3.24 o
   6  -9  10        0.01        1.14      2.30 o
   7  -9  10      163.65      168.20     12.48 o
  -7  -8  10       12.16       11.64      3.16 o
  -6  -8  10       99.97      111.03      3.79 o
  -5  -8  10      177.42      186.50      5.84 o
  -4  -8  10       17.48       13.97      3.23 o
  -3  -8  10       20.60       21.32      2.70 o
  -2  -8  10       19.23       15.33      1.84 o
  -1  -8  10        0.08        0.55      0.86 o
   0  -8  10       99.52       98.20      2.91 o
   1  -8  10       75.92       73.50      4.21 o
   2  -8  10       38.04       32.69      3.17 o
   3  -8  10      137.17      135.71      6.91 o
   4  -8  10       46.78       46.63      2.91 o
   5  -8  10        1.99        1.21      1.55 o
   6  -8  10       15.14       13.36      2.57 o
   7  -8  10        5.78       11.50      4.56 o
   8  -8  10      105.14      100.53     10.42 o
  -8  -7  10        0.95        1.62      2.24 o
  -7  -7  10       23.06       34.84      5.26 o
  -6  -7  10        0.40       -0.32      1.30 o
  -5  -7  10       31.60       30.02      2.16 o
  -4  -7  10        2.40        1.49      1.01 o
  -3  -7  10        4.24        4.39      1.32 o
  -2  -7  10      116.66      125.35      5.08 o
  -1  -7  10      156.41      160.78      4.36 o
   0  -7  10      123.39      126.17      3.22 o
   1  -7  10       24.98       20.53      1.30 o
   2  -7  10       18.65       18.19      2.45 o
   3  -7  10        3.97        3.41      1.28 o
   4  -7  10      378.67      391.77     10.71 o
   5  -7  10      251.74      249.29      6.81 o
   6  -7  10        6.97        9.19      2.19 o
   7  -7  10        0.08        0.62      1.78 o
   8  -7  10        0.06        1.91      3.19 o
   9  -7  10       48.07       48.21      8.14 o
  -8  -6  10        2.59        3.45      2.03 o
  -7  -6  10        0.36       -0.36      1.33 o
  -6  -6  10       25.07       29.88      2.73 o
  -5  -6  10      178.93      191.00      4.17 o
  -4  -6  10       43.40       42.69      2.23 o
  -3  -6  10      114.20      114.34      3.92 o
  -2  -6  10        0.44        0.72      0.99 o
  -1  -6  10       39.62       42.83      1.80 o
   0  -6  10       26.51       23.49      1.32 o
   1  -6  10        2.83        1.98      0.89 o
   2  -6  10        0.53       -0.43      0.88 o
   3  -6  10      463.93      472.14      9.09 o
   4  -6  10       22.07       27.86      2.21 o
   5  -6  10       18.48       27.58      2.89 o
   6  -6  10       71.78       79.05      4.44 o
   7  -6  10       21.03       29.63      4.83 o
   8  -6  10       19.56       15.36      5.10 o
   9  -6  10       44.12       46.63      7.85 o
  -9  -5  10       70.08       69.85      8.68 o
  -8  -5  10        3.64        3.42      1.88 o
  -7  -5  10        4.02        2.96      1.48 o
  -6  -5  10      352.81      358.71      8.05 o
  -5  -5  10       12.99       17.93      1.51 o
  -4  -5  10       87.96       84.99      2.59 o
  -3  -5  10      162.94      175.73      3.62 o
  -2  -5  10       11.61       16.21      1.49 o
  -1  -5  10      238.85      237.12      3.87 o
   0  -5  10        5.00        3.57      0.69 o
   1  -5  10        4.69        6.59      0.75 o
   2  -5  10        3.87        5.38      1.01 o
   3  -5  10        0.98        1.74      1.83 o
   4  -5  10      182.12      187.19      3.83 o
   5  -5  10        4.63        4.51      1.59 o
   6  -5  10      204.05      212.95      9.41 o
   7  -5  10        0.40        1.56      1.49 o
   8  -5  10        2.78        2.04      1.59 o
   9  -5  10       16.32       18.10      5.36 o
  10  -5  10        9.00        9.48      4.75 o
  -9  -4  10       28.55       27.21      6.08 o
  -8  -4  10        1.51       -0.69      1.69 o
  -7  -4  10        2.52        1.80      1.34 o
  -6  -4  10      120.24      122.44      5.56 o
  -5  -4  10       63.75       65.86      2.77 o
  -4  -4  10      177.69      175.58      5.13 o
  -3  -4  10       51.19       51.95      1.96 o
  -2  -4  10      812.87      821.13      8.31 o
  -1  -4  10        0.08        0.92      0.59 o
   0  -4  10      621.04      595.87      7.12 o
   1  -4  10        9.73       14.04      0.93 o
   2  -4  10       31.21       25.63      1.43 o
   3  -4  10       66.74       71.11      2.40 o
   4  -4  10      151.58      150.76      3.30 o
   5  -4  10       12.92       11.68      2.00 o
   6  -4  10       15.37       11.25      2.86 o
   7  -4  10      284.92      294.21      8.15 o
   8  -4  10       40.60       44.77      8.44 o
   9  -4  10        2.47        5.50      2.71 o
  10  -4  10      133.37      147.20     12.00 o
  -9  -3  10      131.43      118.82     10.57 o
  -8  -3  10      442.57      466.51     16.66 o
  -7  -3  10      228.81      223.89      8.36 o
  -6  -3  10      160.17      160.65      4.95 o
  -5  -3  10        0.32        0.51      0.97 o
  -4  -3  10        0.02        0.76      0.53 o
  -3  -3  10      133.20      130.62      2.65 o
  -2  -3  10       10.50        6.62      1.02 o
  -1  -3  10       69.12       68.83      1.53 o
   0  -3  10       62.13       60.83      1.64 o
   1  -3  10       13.32       11.47      0.97 o
   2  -3  10        2.44        1.15      0.41 o
   3  -3  10     1032.08      996.67     12.24 o
   4  -3  10      128.81      116.31      3.18 o
   5  -3  10      194.25      196.76      6.01 o
   6  -3  10       85.94       73.02      3.84 o
   7  -3  10      114.62      112.25      8.00 o
   8  -3  10        3.09        1.27      1.44 o
   9  -3  10       18.90       19.44      2.67 o
  10  -3  10       16.74       13.98      3.33 o
  -9  -2  10       75.33       66.97      5.31 o
  -8  -2  10      211.21      214.22      7.05 o
  -7  -2  10      118.66      114.21      5.05 o
  -6  -2  10        1.44        1.49      1.22 o
  -5  -2  10       13.62        8.39      1.42 o
  -4  -2  10       33.70       29.77      1.82 o
  -3  -2  10       55.24       49.95      2.66 o
  -2  -2  10       55.80       56.18      1.66 o
  -1  -2  10      351.82      349.90      3.77 o
   0  -2  10       88.32       81.87      1.77 o
   1  -2  10        0.56       -0.05      0.41 o
   2  -2  10      195.46      177.86      3.01 o
   3  -2  10      477.53      457.54      6.75 o
   4  -2  10      123.93      117.13      2.74 o
   5  -2  10     1054.88     1051.58     17.52 o
   6  -2  10      315.56      295.37      7.63 o
   7  -2  10      163.18      172.24      5.77 o
   8  -2  10       16.03       12.47      2.13 o
   9  -2  10       43.53       47.56      3.65 o
  10  -2  10       10.35       14.03      5.08 o
  11  -2  10        7.59        4.97      3.88 o
  -9  -1  10        0.01       -0.46      1.83 o
  -8  -1  10      210.70      224.30      6.40 o
  -7  -1  10       10.60       12.03      1.80 o
  -6  -1  10       43.89       39.48      3.04 o
  -5  -1  10       34.53       36.57      2.43 o
  -4  -1  10       36.92       37.12      1.95 o
  -3  -1  10       91.51       88.45      2.07 o
  -2  -1  10       33.61       31.86      1.34 o
  -1  -1  10      654.31      630.01      5.70 o
   0  -1  10      203.14      195.79      2.54 o
   1  -1  10      239.94      238.05      3.02 o
   2  -1  10      169.92      141.18      4.12 o
   3  -1  10       43.17       42.37      2.25 o
   4  -1  10       28.40       28.57      1.63 o
   5  -1  10       16.86       19.54      2.13 o
   6  -1  10       21.80       19.92      1.96 o
   7  -1  10      146.60      161.10      5.50 o
   8  -1  10        6.58        8.59      2.47 o
   9  -1  10        5.94        6.95      1.75 o
  10  -1  10       13.34        9.23      2.04 o
  11  -1  10       43.24       56.43      5.44 o
  -9   0  10       18.92       14.39      2.94 o
  -8   0  10        0.42        3.45      1.42 o
  -7   0  10       90.46       88.91      3.82 o
  -6   0  10       57.00       48.91      2.86 o
  -5   0  10        9.24        7.07      1.38 o
  -4   0  10      313.76      298.99      7.20 o
  -3   0  10      142.11      160.83      2.96 o
  -2   0  10      180.06      177.63      2.89 o
  -1   0  10      187.51      196.66      2.56 o
   0   0  10        5.97        5.84      0.57 o
   1   0  10       49.80       47.60      1.25 o
   2   0  10      454.59      467.12      4.85 o
   3   0  10      199.96      196.47      3.50 o
   4   0  10       85.24       84.62      1.98 o
   5   0  10       16.17       16.86      1.70 o
   6   0  10      869.04      837.35     11.51 o
   7   0  10       27.40       27.43      3.23 o
   8   0  10        0.34        0.33      1.05 o
   9   0  10       80.90       70.26      3.46 o
  10   0  10        0.82        2.33      1.61 o
  11   0  10       36.57       35.97      3.79 o
  -9   1  10       10.37       12.30      2.35 o
  -8   1  10        9.58        6.67      1.65 o
  -7   1  10       33.14       29.20      2.51 o
  -6   1  10        0.43        0.90      1.07 o
  -5   1  10       71.56       75.38      3.20 o
  -4   1  10      271.32      281.61      5.25 o
  -3   1  10        0.25        0.33      0.47 o
  -2   1  10       35.65       32.65      1.27 o
  -1   1  10      343.49      320.03      5.01 o
   0   1  10       69.41       82.65      1.67 o
   1   1  10      127.18      124.51      2.02 o
   2   1  10      198.03      207.60      2.90 o
   3   1  10      264.06      239.33      3.91 o
   4   1  10      107.57      104.49      2.49 o
   5   1  10      198.37      190.92      4.27 o
   6   1  10       30.76       22.98      1.77 o
   7   1  10       52.74       55.45      2.57 o
   8   1  10        7.80        4.15      1.47 o
   9   1  10       13.61       11.93      1.77 o
  10   1  10       82.34       83.87      3.85 o
  11   1  10        0.07       -0.30      1.72 o
  -9   2  10       30.31       27.43      3.19 o
  -8   2  10      175.74      193.35      5.84 o
  -7   2  10       22.61       21.13      2.28 o
  -6   2  10      151.01      145.53      4.64 o
  -5   2  10       37.20       35.94      2.81 o
  -4   2  10       61.83       68.81      2.90 o
  -3   2  10        3.95        3.02      0.65 o
  -2   2  10       57.57       55.53      1.51 o
  -1   2  10      559.04      551.32      6.20 o
   0   2  10      234.43      240.72      2.85 o
   1   2  10      302.57      292.96      3.40 o
   2   2  10       25.60       27.27      0.99 o
   3   2  10      934.94      908.39      7.64 o
   4   2  10        7.16        7.85      0.66 o
   5   2  10      143.25      117.72      3.29 o
   6   2  10       12.86        7.38      1.19 o
   7   2  10        1.49        2.90      1.00 o
   8   2  10       87.65      101.32      3.92 o
   9   2  10      150.32      145.88      4.73 o
  10   2  10      142.77      137.82      4.73 o
  11   2  10       15.95       17.04      2.54 o
  12   2  10       27.54       27.61      3.63 o
  -9   3  10        0.03        2.19      2.46 o
  -8   3  10       53.85       54.91      3.36 o
  -7   3  10        8.67        9.20      1.70 o
  -6   3  10       30.96       32.78      2.90 o
  -5   3  10       58.38       65.30      3.09 o
  -4   3  10        2.16        3.11      1.40 o
  -3   3  10        3.24        1.79      0.62 o
  -2   3  10        4.79        4.68      0.72 o
  -1   3  10       33.93       43.83      1.33 o
   0   3  10      143.10      138.06      2.41 o
   1   3  10      611.54      568.29      5.46 o
   2   3  10       19.97       26.07      0.89 o
   3   3  10      190.77      198.77      2.67 o
   4   3  10      443.04      417.11      6.15 o
   5   3  10      124.82      131.39      3.28 o
   6   3  10      127.79      120.69      3.03 o
   7   3  10        0.18        1.21      0.73 o
   8   3  10       11.32        9.11      1.24 o
   9   3  10       44.43       44.28      2.98 o
  10   3  10      109.24      114.02      3.58 o
  11   3  10        1.68        2.29      1.38 o
  12   3  10       32.11       33.98      3.90 o
  -9   4  10       64.09       78.32      6.54 o
  -8   4  10        0.01        0.65      1.57 o
  -7   4  10       44.78       48.72      3.55 o
  -6   4  10       44.78       42.03      2.74 o
  -5   4  10       61.44       66.18      3.16 o
  -4   4  10      441.83      424.61      8.03 o
  -3   4  10       51.55       55.64      2.02 o
  -2   4  10       75.09       75.85      2.07 o
  -1   4  10       12.35       12.43      0.90 o
   0   4  10      767.65      732.32      7.01 o
   1   4  10      307.77      323.40      3.46 o
   2   4  10      140.86      117.15      2.43 o
   3   4  10        2.82        4.38      0.57 o
   4   4  10        5.43        9.57      0.65 o
   5   4  10        0.10        3.52      0.79 o
   6   4  10      174.09      172.35      3.70 o
   7   4  10      161.18      149.80      3.53 o
   8   4  10        1.83        1.88      0.89 o
   9   4  10       25.86       24.60      1.87 o
  10   4  10       46.25       46.63      2.60 o
  11   4  10        0.18        1.52      1.46 o
  12   4  10       22.32       15.53      3.66 o
  -9   5  10       33.12       34.12      4.96 o
  -8   5  10        4.26        0.95      3.49 o
  -7   5  10        1.31        1.51      1.69 o
  -6   5  10        5.69        0.93      1.51 o
  -5   5  10       74.66       72.74      4.03 o
  -4   5  10      351.20      378.72      8.95 o
  -3   5  10       51.76       43.41      1.83 o
  -2   5  10      120.65      110.06      2.72 o
  -1   5  10      110.16      124.89      2.34 o
   0   5  10       26.68       27.49      1.34 o
   1   5  10      142.06      120.66      2.35 o
   2   5  10      420.60      427.00      3.60 o
   3   5  10      843.45      882.85      7.60 o
   4   5  10        0.79        3.91      0.55 o
   5   5  10        6.94        8.17      1.26 o
   6   5  10        2.24        2.32      0.92 o
   7   5  10       19.69       23.85      1.73 o
   8   5  10        0.15        0.93      0.82 o
   9   5  10      111.69      101.19      3.32 o
  10   5  10       25.71       22.33      1.91 o
  11   5  10       53.13       50.41      4.21 o
  12   5  10        3.35        2.13      2.68 o
  -8   6  10      225.30      226.77     14.06 o
  -7   6  10       24.36       28.71      3.49 o
  -6   6  10       18.11       19.34      3.43 o
  -5   6  10      119.78      111.45      4.86 o
  -4   6  10       65.61       62.46      3.72 o
  -3   6  10      387.49      374.64      6.06 o
  -2   6  10      102.26       87.30      2.49 o
  -1   6  10      136.31      133.67      2.86 o
   0   6  10        7.93        5.48      0.73 o
   1   6  10      268.06      262.11      3.32 o
   2   6  10        0.82        1.60      0.41 o
   3   6  10        4.77        6.57      0.50 o
   4   6  10      209.41      211.28      3.00 o
   5   6  10       69.27       51.92      2.08 o
   6   6  10       19.21       14.99      1.31 o
   7   6  10       65.54       67.98      3.36 o
   8   6  10       30.70       30.29      2.02 o
   9   6  10        2.27        2.33      1.05 o
  10   6  10       22.36       19.17      2.46 o
  11   6  10       86.47       89.45      4.52 o
  12   6  10       22.95       21.22      4.02 o
  -8   7  10       73.18       74.63     15.43 o
  -7   7  10       58.02       66.44      6.16 o
  -6   7  10       30.00       31.78      3.37 o
  -5   7  10       46.30       55.82      3.84 o
  -4   7  10       56.75       55.95      2.90 o
  -3   7  10        3.71        6.10      1.37 o
  -2   7  10        9.59        9.68      1.31 o
  -1   7  10       88.99       85.10      2.31 o
   0   7  10       34.80       33.46      1.44 o
   1   7  10       63.68       66.50      1.61 o
   2   7  10        2.46        2.44      0.45 o
   3   7  10      178.78      180.16      2.40 o
   4   7  10        2.18        1.21      0.46 o
   5   7  10        6.55        5.12      0.75 o
   6   7  10      102.63       96.40      2.85 o
   7   7  10        0.00        0.08      0.79 o
   8   7  10      146.41      148.71      4.06 o
   9   7  10       74.21       71.03      2.97 o
  10   7  10      202.31      197.34      5.50 o
  11   7  10        4.95        4.65      1.75 o
  -8   8  10       24.71       29.29      4.70 o
  -7   8  10      108.76      117.65     12.69 o
  -6   8  10       21.96       27.38      3.33 o
  -5   8  10        7.95        5.96      2.09 o
  -4   8  10        0.79        1.49      1.53 o
  -3   8  10        3.87        5.17      1.32 o
  -2   8  10       18.58       15.73      1.80 o
  -1   8  10      343.22      346.14      7.16 o
   0   8  10       62.57       59.35      1.87 o
   1   8  10      157.44      151.50      2.70 o
   2   8  10        0.10        0.61      0.56 o
   3   8  10      104.55      107.75      1.86 o
   4   8  10      143.80      144.70      2.53 o
   5   8  10       39.58       38.35      1.22 o
   6   8  10       96.30      100.74      2.96 o
   7   8  10       98.91       93.74      3.19 o
   8   8  10        5.90        4.45      1.59 o
   9   8  10       62.87       62.87      3.23 o
  10   8  10       49.23       47.60      3.05 o
  11   8  10        6.61        7.24      1.98 o
  -7   9  10        7.56        5.81      3.07 o
  -6   9  10        0.01        0.98      1.86 o
  -5   9  10       24.70       18.22      2.84 o
  -4   9  10       53.09       51.91      3.09 o
  -3   9  10        5.55        4.44      1.46 o
  -2   9  10       73.78       77.61      3.27 o
  -1   9  10        7.30        6.77      1.65 o
   0   9  10        6.12        5.66      1.23 o
   1   9  10       58.52       51.02      1.64 o
   2   9  10       28.75       27.80      1.41 o
   3   9  10       64.98       64.46      1.60 o
   4   9  10        2.93        3.36      0.74 o
   5   9  10       56.44       60.79      1.67 o
   6   9  10       44.20       45.75      2.63 o
   7   9  10      121.09      129.49      4.21 o
   8   9  10       48.32       48.07      2.84 o
   9   9  10       92.32       96.42      4.45 o
  10   9  10       41.94       47.17      6.78 o
  11   9  10        0.34        3.04      2.53 o
  -7  10  10        3.90        0.32      5.41 o
  -6  10  10       26.93       20.17      4.13 o
  -5  10  10       26.16       18.22      2.92 o
  -4  10  10        7.35        6.94      1.76 o
  -3  10  10       74.96       61.21      3.28 o
  -2  10  10      207.85      208.12     13.41 o
  -1  10  10        8.64        7.04      1.91 o
   0  10  10      257.36      264.94      4.60 o
   1  10  10       51.32       47.54      1.93 o
   2  10  10       63.02       61.13      2.18 o
   3  10  10       48.18       52.87      2.75 o
   4  10  10      148.72      154.64      3.00 o
   5  10  10       26.08       25.28      1.53 o
   6  10  10        1.49        2.27      0.98 o
   7  10  10       40.76       40.78      3.07 o
   8  10  10        4.15        3.57      1.47 o
   9  10  10       86.98       82.90      4.28 o
  10  10  10      133.83      141.51      6.87 o
  11  10  10       10.98       13.77      3.46 o
  -6  11  10        5.61        5.00      2.99 o
  -5  11  10       67.21       68.40      3.79 o
  -4  11  10        3.10        5.41      2.64 o
  -3  11  10      198.76      208.18      5.90 o
  -2  11  10        2.22        4.00      1.71 o
  -1  11  10      298.87      306.12      7.60 o
   0  11  10       77.59       73.12      3.09 o
   1  11  10        3.85        5.05      1.12 o
   2  11  10        0.16        0.97      0.90 o
   3  11  10        4.83        4.53      1.80 o
   4  11  10      230.55      228.87      5.80 o
   5  11  10        3.25        1.60      0.84 o
   6  11  10       96.30      103.69      3.00 o
   7  11  10        5.13        3.90      1.58 o
   8  11  10        7.47        5.47      1.75 o
   9  11  10       73.73       73.36      5.61 o
  10  11  10        1.23        1.78      2.26 o
  -5  12  10       41.89       43.86      7.59 o
  -4  12  10        6.61        8.24      2.26 o
  -3  12  10        2.80        6.23      1.92 o
  -2  12  10       28.41       33.09      3.03 o
  -1  12  10       21.05       19.27      3.80 o
   0  12  10      101.36       99.24      5.10 o
   1  12  10       75.17       67.50      2.60 o
   2  12  10       80.60       88.12      2.93 o
   3  12  10       16.11       15.86      1.90 o
   4  12  10        0.16        2.79      1.28 o
   5  12  10       34.08       38.62      2.06 o
   6  12  10        3.41        2.62      1.16 o
   7  12  10       84.17       80.60      3.68 o
   8  12  10       71.39       72.53      4.37 o
   9  12  10       22.70       21.78      3.40 o
  10  12  10      211.17      186.17     13.41 o
  -5  13  10       19.49       29.55      3.44 o
  -4  13  10       23.16       26.30      3.64 o
  -3  13  10        8.07        5.34      2.07 o
  -2  13  10        1.16        1.38      2.03 o
  -1  13  10       22.27       22.04      3.20 o
   0  13  10       24.63       19.93      2.93 o
   1  13  10      195.54      212.40      5.68 o
   2  13  10       12.95       16.68      1.61 o
   3  13  10       39.29       44.94      2.84 o
   4  13  10       65.33       62.19      3.29 o
   5  13  10        2.48        6.03      2.01 o
   6  13  10      230.47      244.12      5.43 o
   7  13  10       27.72       32.13      2.73 o
   8  13  10       12.48       11.27     10.34 o
   9  13  10        0.27        0.28      1.94 o
  -4  14  10        9.61        5.19      2.66 o
  -3  14  10        1.25        0.63      2.02 o
  -2  14  10        1.91        4.05      3.53 o
  -1  14  10       33.32       41.82      4.02 o
   0  14  10      117.61      112.79      5.75 o
   1  14  10        4.14        3.35      1.25 o
   2  14  10        5.68        8.44      1.81 o
   3  14  10       27.25       28.40      4.61 o
   4  14  10        0.53        1.85      1.37 o
   5  14  10        0.47       -1.12      1.95 o
   6  14  10       28.72       31.42      3.39 o
   7  14  10       85.64       90.91      3.58 o
   8  14  10       39.57       40.90      5.63 o
  -2  15  10       68.94       68.40      5.19 o
  -1  15  10      199.67      201.73     10.55 o
   0  15  10       19.71       28.24      3.70 o
   1  15  10       47.05       55.61      4.69 o
   2  15  10        4.10        0.69      1.67 o
   3  15  10       16.84       15.51      2.15 o
   4  15  10        1.07        2.25      1.77 o
   5  15  10        3.66        3.45      1.99 o
   6  15  10        0.41        1.50      2.39 o
   7  15  10      221.76      231.09     14.53 o
   8  15  10       10.65       12.31      3.33 o
  -1  16  10        0.23        3.90      3.99 o
   0  16  10       76.22       88.55      6.17 o
   1  16  10       12.43        9.66      4.64 o
   2  16  10       11.59       10.39      1.85 o
   3  16  10        0.38        0.76      1.78 o
   4  16  10        0.45        0.56      1.86 o
   5  16  10        2.38        3.21      2.16 o
   6  16  10        3.34       -0.12      2.96 o
   3  17  10        3.34        5.44      2.17 o
   4  17  10       54.36       58.33      7.74 o
  -2 -12  11        3.90        4.05      1.70 o
  -1 -12  11       36.12       43.14      8.20 o
   0 -12  11       33.51       32.96      3.48 o
   1 -12  11        3.85        3.17      2.10 o
   2 -12  11        0.03       -1.53      1.89 o
  -4 -11  11       36.16       35.35      6.40 o
  -3 -11  11        6.63        4.73      1.83 o
  -2 -11  11        5.10        4.77      1.66 o
  -1 -11  11       47.33       57.93      5.51 o
   0 -11  11       68.84       65.59      5.89 o
   1 -11  11      155.35      172.50      7.09 o
   2 -11  11       24.25       21.66      3.14 o
   3 -11  11       36.76       42.94      5.78 o
   4 -11  11       14.72       14.97      2.93 o
  -5 -10  11       25.92       32.05      3.73 o
  -4 -10  11       56.93       55.50      5.45 o
  -3 -10  11        0.00        0.80      1.35 o
  -2 -10  11       10.87        6.82      1.71 o
  -1 -10  11       43.31       49.81      2.95 o
   0 -10  11       15.11       15.27      2.93 o
   1 -10  11      114.57      130.82      5.96 o
   2 -10  11       28.78       36.48      3.67 o
   3 -10  11       32.29       29.25      3.87 o
   4 -10  11       26.89       28.68      3.59 o
   5 -10  11        0.09        2.06      2.01 o
   6 -10  11        5.62        4.17      2.55 o
  -6  -9  11       20.03       19.60      3.86 o
  -5  -9  11       45.47       44.76      4.87 o
  -4  -9  11        3.35        1.07      1.44 o
  -3  -9  11       16.95       13.29      2.06 o
  -2  -9  11      321.46      342.58      7.81 o
  -1  -9  11        1.24        1.71      1.39 o
   0  -9  11        0.39        1.45      1.04 o
   1  -9  11       18.64       21.27      3.82 o
   2  -9  11      171.36      175.50      9.74 o
   3  -9  11       21.03       16.04      4.76 o
   4  -9  11        1.49        1.67      1.86 o
   5  -9  11       25.83       24.45      2.90 o
   6  -9  11       43.00       42.07      5.06 o
   7  -9  11      113.21      100.35     10.35 o
  -7  -8  11        0.09        3.89      2.82 o
  -6  -8  11        3.41        3.70      2.06 o
  -5  -8  11        1.94        2.94      1.55 o
  -4  -8  11        4.72        7.63      1.73 o
  -3  -8  11       14.89       16.20      2.02 o
  -2  -8  11       49.70       41.51      2.74 o
  -1  -8  11        0.53        2.35      1.13 o
   0  -8  11       16.09       17.29      1.63 o
   1  -8  11       13.06       12.14      2.35 o
   2  -8  11       58.19       57.19     13.21 o
   3  -8  11        0.40        0.51      1.60 o
   4  -8  11        1.36        1.65      1.45 o
   5  -8  11       31.60       35.34      2.82 o
   6  -8  11        2.45        3.04      1.89 o
   7  -8  11      192.01      203.70     13.93 o
  -7  -7  11       13.44       13.77      3.38 o
  -6  -7  11        9.35        8.48      1.60 o
  -5  -7  11      110.35      118.84      6.69 o
  -4  -7  11        0.19        1.80      1.25 o
  -3  -7  11       94.68       87.73      4.33 o
  -2  -7  11        3.63        3.30      1.23 o
  -1  -7  11       94.16       93.12      2.87 o
   0  -7  11       30.69       33.34      1.88 o
   1  -7  11        5.55        3.53      0.92 o
   2  -7  11       21.28       14.24      2.40 o
   3  -7  11       26.30       27.97      2.60 o
   4  -7  11       23.21       25.63      2.40 o
   5  -7  11       49.76       51.07      3.14 o
   6  -7  11       97.22      101.59      5.26 o
   7  -7  11       74.17       89.25     10.63 o
   8  -7  11       74.85       93.71     10.20 o
  -8  -6  11       38.66       50.85      5.56 o
  -7  -6  11        2.09        2.54      1.86 o
  -6  -6  11        0.96        1.65      1.33 o
  -5  -6  11        0.85        1.55      1.12 o
  -4  -6  11       78.19       79.06      3.00 o
  -3  -6  11        4.58        5.14      1.56 o
  -2  -6  11       11.23       11.34      1.60 o
  -1  -6  11       48.18       48.41      2.12 o
   0  -6  11       96.85       96.13      3.46 o
   1  -6  11      364.43      349.98      6.44 o
   2  -6  11      124.02      126.56      5.35 o
   3  -6  11       96.76      102.43      3.73 o
   4  -6  11      118.28      128.00      4.32 o
   5  -6  11        0.18       -0.12      1.23 o
   6  -6  11      114.52      125.63      7.08 o
   7  -6  11        6.76       10.65      2.37 o
   8  -6  11       61.04       71.55      8.36 o
   9  -6  11       21.36       23.39      6.40 o
  -8  -5  11      204.15      196.32      8.66 o
  -7  -5  11       15.82       16.17      2.28 o
  -6  -5  11        8.71        7.63      1.74 o
  -5  -5  11       65.94       77.54      2.76 o
  -4  -5  11      152.26      153.36      3.62 o
  -3  -5  11       74.49       80.06      4.52 o
  -2  -5  11       29.81       28.28      2.72 o
  -1  -5  11        1.07        0.72      0.72 o
   0  -5  11       40.27       40.30      2.56 o
   1  -5  11      257.96      251.06      4.28 o
   2  -5  11      336.36      328.37      7.49 o
   3  -5  11      117.42      117.25      4.92 o
   4  -5  11      249.61      245.79      5.91 o
   5  -5  11      147.85      154.36      4.68 o
   6  -5  11       60.20       70.31      4.27 o
   7  -5  11       25.29       26.96      7.36 o
   8  -5  11       25.81       28.55      3.31 o
   9  -5  11        0.04        1.12      2.37 o
  -8  -4  11       34.81       36.85      4.42 o
  -7  -4  11        1.18       -2.07      1.31 o
  -6  -4  11        6.33        7.49      1.69 o
  -5  -4  11        7.37        7.07      1.16 o
  -4  -4  11        3.15        2.32      0.88 o
  -3  -4  11       36.43       43.60      1.96 o
  -2  -4  11      420.70      421.83      7.04 o
  -1  -4  11        0.59       -0.23      0.61 o
   0  -4  11        8.85        7.41      0.89 o
   1  -4  11       15.94       14.77      1.00 o
   2  -4  11       35.90       31.60      2.29 o
   3  -4  11      284.16      305.45      6.40 o
   4  -4  11       35.03       37.49      2.44 o
   5  -4  11      403.32      408.16      9.74 o
   6  -4  11       38.43       38.41      3.32 o
   7  -4  11       79.49       81.88      4.57 o
   8  -4  11       30.35       27.57      4.43 o
   9  -4  11       13.15       14.99      3.56 o
  10  -4  11       47.24       60.47      8.81 o
  -8  -3  11        6.83        6.30      2.54 o
  -7  -3  11       55.43       58.12      4.05 o
  -6  -3  11       97.65       97.62      4.05 o
  -5  -3  11       34.14       34.55      3.02 o
  -4  -3  11      189.95      190.57      3.89 o
  -3  -3  11       36.69       31.92      1.68 o
  -2  -3  11      110.29      116.23      2.78 o
  -1  -3  11      746.52      715.47      7.75 o
   0  -3  11      147.71      133.47      2.73 o
   1  -3  11       44.64       45.71      1.51 o
   2  -3  11       17.11       11.20      0.88 o
   3  -3  11      117.53      115.41      3.11 o
   4  -3  11      129.15      133.88      4.79 o
   5  -3  11       29.13       27.05      3.24 o
   6  -3  11       50.58       49.31      3.66 o
   7  -3  11       77.54       71.62      4.12 o
   8  -3  11       14.21       17.34      2.61 o
   9  -3  11       50.61       52.55      5.22 o
  10  -3  11      101.87      109.00     12.55 o
  -9  -2  11        4.56        2.47      3.62 o
  -8  -2  11        1.93        1.72      2.02 o
  -7  -2  11       91.96       88.94      4.68 o
  -6  -2  11        0.00        2.07      1.51 o
  -5  -2  11      205.71      209.00      5.57 o
  -4  -2  11       19.09       19.70      1.42 o
  -3  -2  11      136.97      136.05      3.06 o
  -2  -2  11       13.82       15.89      1.17 o
  -1  -2  11      469.33      486.08      6.12 o
   0  -2  11       18.42       17.22      1.00 o
   1  -2  11       11.97       11.59      0.99 o
   2  -2  11       11.38       13.00      0.78 o
   3  -2  11       25.64       25.35      1.57 o
   4  -2  11      146.42      145.83      3.31 o
   5  -2  11       16.87       17.13      2.30 o
   6  -2  11       31.66       27.43      2.72 o
   7  -2  11       75.27       70.84      4.03 o
   8  -2  11        0.15       -0.38      1.36 o
   9  -2  11       23.02       25.63      3.00 o
  10  -2  11        0.59       -1.25      2.28 o
  -9  -1  11       26.03       21.98      5.82 o
  -8  -1  11        3.29        3.82      1.78 o
  -7  -1  11      163.76      172.42      5.42 o
  -6  -1  11       52.65       50.44      3.04 o
  -5  -1  11      306.26      295.27      8.92 o
  -4  -1  11        2.37        1.91      0.78 o
  -3  -1  11       57.84       56.62      2.23 o
  -2  -1  11       32.54       29.94      1.81 o
  -1  -1  11       36.19       45.51      1.20 o
   0  -1  11       93.90       97.38      2.19 o
   1  -1  11       47.75       52.80      1.33 o
   2  -1  11       16.03       14.52      1.05 o
   3  -1  11       18.79       14.70      1.27 o
   4  -1  11      659.38      611.47      8.30 o
   5  -1  11       78.48       76.56      3.75 o
   6  -1  11      131.36      124.90      5.28 o
   7  -1  11       73.64       72.23      3.96 o
   8  -1  11       47.12       43.06      3.35 o
   9  -1  11       37.94       32.67      3.12 o
  10  -1  11        1.46        0.96      2.14 o
  11  -1  11       21.97       25.21      4.33 o
  -9   0  11        3.47        7.52      3.28 o
  -8   0  11      280.09      278.24      8.33 o
  -7   0  11       12.85       11.28      1.86 o
  -6   0  11       75.91       74.91      4.04 o
  -5   0  11       11.90       11.28      1.70 o
  -4   0  11       19.12       20.33      1.84 o
  -3   0  11       89.25       96.12      2.24 o
  -2   0  11       57.85       58.66      2.35 o
  -1   0  11       11.92       12.27      0.85 o
   0   0  11       65.38       60.17      1.63 o
   1   0  11       49.66       51.25      1.36 o
   2   0  11       28.80       24.55      1.22 o
   3   0  11      325.74      317.04      5.32 o
   4   0  11      204.75      202.80      3.91 o
   5   0  11        0.81        0.13      1.01 o
   6   0  11      190.36      193.21      5.69 o
   7   0  11       24.11       23.12      2.51 o
   8   0  11      350.72      342.80      8.80 o
   9   0  11        1.73        2.13      1.50 o
  10   0  11        4.99        2.22      2.33 o
  11   0  11        8.09       11.42      3.33 o
  -9   1  11        1.66        6.52      2.67 o
  -8   1  11       18.76        9.35      2.31 o
  -7   1  11        5.87        9.64      1.77 o
  -6   1  11        9.81        9.43      2.11 o
  -5   1  11       13.85       15.47      1.92 o
  -4   1  11      220.75      209.56      4.57 o
  -3   1  11        3.45        4.07      0.97 o
  -2   1  11       53.55       55.12      1.60 o
  -1   1  11       50.28       50.33      1.33 o
   0   1  11       82.72       75.24      1.82 o
   1   1  11      268.14      257.25      3.25 o
   2   1  11      712.14      717.56      6.96 o
   3   1  11      227.03      223.85      3.85 o
   4   1  11       55.51       48.85      1.65 o
   5   1  11      146.36      143.47      4.27 o
   6   1  11      312.15      304.47      6.03 o
   7   1  11      157.61      163.63      4.88 o
   8   1  11       20.03       15.60      1.98 o
   9   1  11        0.53        0.53      1.19 o
  10   1  11       39.70       39.68      3.05 o
  11   1  11      179.41      198.14      7.56 o
  -9   2  11       31.24       15.23      5.06 o
  -8   2  11       12.41       13.76      4.07 o
  -7   2  11       15.91       16.03      2.21 o
  -6   2  11        6.99        9.61      1.69 o
  -5   2  11       12.78       10.86      1.71 o
  -4   2  11       48.45       51.62      4.13 o
  -3   2  11        4.43        3.70      0.81 o
  -2   2  11        1.54        0.51      0.54 o
  -1   2  11      951.58      939.15      8.33 o
   0   2  11      717.95      713.73      6.63 o
   1   2  11      674.19      664.59      6.30 o
   2   2  11       14.89       14.37      0.79 o
   3   2  11       22.60       19.63      1.04 o
   4   2  11       23.12       22.69      1.11 o
   5   2  11       16.88       22.43      1.54 o
   6   2  11      105.83      108.02      3.37 o
   7   2  11      120.88      105.74      4.73 o
   8   2  11       13.73       15.04      1.92 o
   9   2  11        1.63        2.86      1.30 o
  10   2  11       41.61       43.58      2.52 o
  11   2  11       47.54       51.98      3.30 o
  -8   3  11       15.92       17.95      2.70 o
  -7   3  11        8.64        4.27      1.86 o
  -6   3  11       56.96       60.98      3.88 o
  -5   3  11        4.89        6.25      1.42 o
  -4   3  11       43.08       48.84      2.45 o
  -3   3  11       59.91       66.30      2.13 o
  -2   3  11        0.91        1.35      0.63 o
  -1   3  11        3.86        6.65      0.70 o
   0   3  11      103.51      102.13      2.25 o
   1   3  11      194.77      186.02      2.64 o
   2   3  11      106.70      116.34      1.97 o
   3   3  11      727.63      742.89      7.08 o
   4   3  11       43.20       56.03      1.50 o
   5   3  11       45.97       49.74      2.07 o
   6   3  11       75.73       70.38      2.44 o
   7   3  11        0.24        0.40      0.75 o
   8   3  11       18.95       17.57      1.69 o
   9   3  11       67.05       70.65      2.96 o
  10   3  11       52.20       50.59      3.22 o
  11   3  11       32.74       36.86      3.80 o
  -8   4  11        0.07        3.39      2.92 o
  -7   4  11      377.51      401.38     10.25 o
  -6   4  11       33.73       32.08      3.06 o
  -5   4  11      173.70      176.73      5.17 o
  -4   4  11      212.08      197.72      4.49 o
  -3   4  11       97.94      103.31      2.63 o
  -2   4  11      127.48      110.73      2.60 o
  -1   4  11        6.32        5.93      0.74 o
   0   4  11       65.14       67.41      1.94 o
   1   4  11      940.96      939.86      9.27 o
   2   4  11       16.98       19.08      0.84 o
   3   4  11      167.33      166.60      2.52 o
   4   4  11      232.15      219.07      2.86 o
   5   4  11       98.37       80.60      3.34 o
   6   4  11        1.66        1.67      0.80 o
   7   4  11       38.64       41.73      2.26 o
   8   4  11       88.43       95.63      3.25 o
   9   4  11        0.99        0.72      0.93 o
  10   4  11       17.09       16.52      1.77 o
  11   4  11        9.92        6.40      1.71 o
  -8   5  11       46.60       53.05      7.90 o
  -7   5  11       26.60       25.40      3.92 o
  -6   5  11       99.56      104.41      5.05 o
  -5   5  11      142.58      149.06      5.73 o
  -4   5  11       10.22       11.21      1.63 o
  -3   5  11      132.89      123.98      3.85 o
  -2   5  11        3.75        5.40      0.92 o
  -1   5  11       87.52       83.95      2.29 o
   0   5  11        0.56        1.40      0.66 o
   1   5  11       76.99       70.57      1.73 o
   2   5  11        0.10        0.81      0.41 o
   3   5  11      245.02      240.11      4.40 o
   4   5  11      370.09      333.97      4.07 o
   5   5  11        0.03        0.06      0.61 o
   6   5  11       57.58       54.65      2.24 o
   7   5  11        0.66        1.09      0.90 o
   8   5  11        7.61        8.25      1.43 o
   9   5  11       27.71       30.13      2.16 o
  10   5  11        1.47        0.73      1.11 o
  11   5  11       72.07       72.12      3.74 o
  -8   6  11       28.33       23.41      5.95 o
  -7   6  11        0.14        7.12      2.74 o
  -6   6  11      136.83      144.10      5.94 o
  -5   6  11       10.24        7.11      1.97 o
  -4   6  11      150.43      140.23      4.35 o
  -3   6  11       19.89       21.93      2.01 o
  -2   6  11      168.47      155.08      4.35 o
  -1   6  11      325.58      312.91      4.99 o
   0   6  11      151.16      136.85      3.82 o
   1   6  11       19.08       20.10      1.31 o
   2   6  11      426.58      421.08      3.94 o
   3   6  11      148.90      149.13      2.55 o
   4   6  11      107.64      106.33      2.12 o
   5   6  11       39.50       35.36      1.48 o
   6   6  11        1.52        0.62      0.72 o
   7   6  11        4.85        5.73      1.15 o
   8   6  11      140.73      136.81      5.70 o
   9   6  11      168.15      166.22      4.51 o
  10   6  11        6.01        2.73      1.14 o
  11   6  11       65.96       55.60      3.86 o
  -7   7  11        0.10        0.53      2.37 o
  -6   7  11        0.03        3.24      1.91 o
  -5   7  11        0.16       -0.80      1.50 o
  -4   7  11       21.50       23.80      2.25 o
  -3   7  11       14.57        9.89      1.61 o
  -2   7  11       15.28       15.87      1.78 o
  -1   7  11      106.26       99.90      2.87 o
   0   7  11        3.04        2.07      0.74 o
   1   7  11      134.24      121.24      2.86 o
   2   7  11      154.55      152.52      2.26 o
   3   7  11       12.74       13.33      1.12 o
   4   7  11       35.66       38.78      1.55 o
   5   7  11        0.84        1.42      0.49 o
   6   7  11        1.28        1.13      0.89 o
   7   7  11        0.58       -0.02      0.85 o
   8   7  11      213.51      219.35      5.19 o
   9   7  11       37.26       38.04      2.74 o
  10   7  11        0.02        0.22      1.00 o
  11   7  11       70.59       81.25      4.49 o
  -7   8  11      119.00      126.14      7.61 o
  -6   8  11       17.39       20.33      3.64 o
  -5   8  11        3.71        2.84      1.86 o
  -4   8  11        6.92        9.30      1.75 o
  -3   8  11      115.23      117.72      4.12 o
  -2   8  11       12.09        9.70      1.84 o
  -1   8  11       55.20       53.48      3.08 o
   0   8  11       14.11       17.01      1.40 o
   1   8  11       18.22       18.04      1.10 o
   2   8  11        0.71        1.16      0.55 o
   3   8  11      330.31      337.79      4.63 o
   4   8  11       97.71       98.94      2.34 o
   5   8  11        0.97        1.53      0.53 o
   6   8  11       37.04       32.30      2.16 o
   7   8  11        0.53        1.09      0.95 o
   8   8  11      182.16      187.23      4.82 o
   9   8  11       19.34       18.93      1.95 o
  10   8  11      246.85      259.62      8.96 o
  11   8  11        1.80        2.09      2.41 o
  -7   9  11       74.10       76.09      6.57 o
  -6   9  11       12.59       10.85      3.33 o
  -5   9  11        4.23        6.16      2.25 o
  -4   9  11       50.03       46.00      3.70 o
  -3   9  11       54.13       52.15      3.08 o
  -2   9  11       12.04        7.94      1.80 o
  -1   9  11       42.18       41.44      2.86 o
   0   9  11       17.37       15.03      1.31 o
   1   9  11       47.30       46.24      1.68 o
   2   9  11       79.80       77.56      2.40 o
   3   9  11       73.64       73.42      3.12 o
   4   9  11       17.81       21.99      1.33 o
   5   9  11      138.92      141.64      2.93 o
   6   9  11       13.11       14.91      1.33 o
   7   9  11        1.29        2.85      1.05 o
   8   9  11        2.38        3.48      1.19 o
   9   9  11       61.74       72.78      3.67 o
  10   9  11       13.18       13.32      2.79 o
  11   9  11        1.89        1.03      2.34 o
  -6  10  11       21.98       24.67      4.26 o
  -5  10  11        4.59        2.42      1.70 o
  -4  10  11        4.78        1.89      2.47 o
  -3  10  11        1.93        3.81      1.56 o
  -2  10  11        5.45        3.07      2.03 o
  -1  10  11       39.20       30.65      3.31 o
   0  10  11      134.46      141.46      3.76 o
   1  10  11       44.39       45.23      3.12 o
   2  10  11      370.99      362.81      6.27 o
   3  10  11        4.98        2.92      1.25 o
   4  10  11       39.22       38.19      1.86 o
   5  10  11       32.00       38.60      1.72 o
   6  10  11       12.92       12.81      1.31 o
   7  10  11      235.50      245.25      5.97 o
   8  10  11       78.18       72.96      3.65 o
   9  10  11       13.75       15.28      2.09 o
  10  10  11       55.60       69.94      4.48 o
  -6  11  11        4.84        6.19      3.16 o
  -5  11  11       37.51       35.16      3.47 o
  -4  11  11        0.97        0.86      1.55 o
  -3  11  11        0.02       -0.72      1.47 o
  -2  11  11       62.04       64.42      3.79 o
  -1  11  11        0.89       -1.04      1.26 o
   0  11  11      132.47      135.99      5.88 o
   1  11  11      111.37      111.29      3.24 o
   2  11  11      252.41      254.46      5.09 o
   3  11  11       11.08       14.39      1.83 o
   4  11  11      173.35      186.70      5.32 o
   5  11  11       19.13       15.91      1.40 o
   6  11  11      108.86      121.26      3.12 o
   7  11  11       16.72       17.45      1.89 o
   8  11  11        5.16        3.01      1.45 o
   9  11  11        8.96       10.25      2.28 o
  10  11  11        1.14        2.08      2.19 o
  -5  12  11        2.82        3.29      2.09 o
  -4  12  11       11.03        6.37      2.13 o
  -3  12  11       26.92       25.86      5.22 o
  -2  12  11      215.10      217.52      6.80 o
  -1  12  11      116.96      119.41      5.84 o
   0  12  11       22.03       17.53      3.18 o
   1  12  11      210.25      218.27      6.03 o
   2  12  11        0.15        1.93      1.00 o
   3  12  11        0.05        0.57      1.16 o
   4  12  11       13.05       13.59      1.95 o
   5  12  11       83.27       86.17      3.83 o
   6  12  11        9.59        8.68      1.27 o
   7  12  11        4.43        6.10      3.38 o
   8  12  11       50.25       47.77      3.77 o
   9  12  11       24.18       22.94      6.69 o
  10  12  11        8.95       12.54      3.38 o
  -4  13  11        0.38        1.64      1.82 o
  -3  13  11       79.78       89.21      7.24 o
  -2  13  11       15.17       21.42      3.38 o
  -1  13  11      163.29      171.66      7.28 o
   0  13  11       46.21       40.22      3.77 o
   1  13  11       10.61        8.08      1.75 o
   2  13  11        1.23        2.00      1.10 o
   3  13  11        0.88        2.95      1.48 o
   4  13  11       23.98       20.37      2.29 o
   5  13  11       25.02       23.68      2.46 o
   6  13  11       24.56       21.65      3.51 o
   7  13  11       28.43       21.67      2.11 o
   8  13  11       37.60       33.39      4.24 o
   9  13  11        3.42        1.93      3.56 o
  -3  14  11        0.45        0.82      2.21 o
  -2  14  11      138.83      141.58      6.95 o
  -1  14  11        0.13        0.96      2.38 o
   0  14  11        5.33        7.42      2.38 o
   1  14  11       49.76       45.27      4.12 o
   2  14  11       20.80       19.01      2.16 o
   3  14  11        3.60        3.34      1.51 o
   4  14  11        1.33       -0.85      2.91 o
   5  14  11        9.87       13.87      3.09 o
   6  14  11       13.85       21.52      3.05 o
   7  14  11       94.36       99.41      4.62 o
   8  14  11        9.12       14.11      4.51 o
  -2  15  11        0.64       -1.49      2.32 o
  -1  15  11       33.49       42.71      5.89 o
   0  15  11       25.20       16.81      2.99 o
   1  15  11      108.56      105.25      5.36 o
   2  15  11        1.34        1.54      1.48 o
   3  15  11        4.37        1.30      1.49 o
   4  15  11       13.81       11.15      2.43 o
   5  15  11        0.02        1.59      1.93 o
   6  15  11       34.70       21.91      4.06 o
   7  15  11       84.81       84.62      5.24 o
   0  16  11       17.73       20.39      3.23 o
   1  16  11        5.87        7.30      2.34 o
   2  16  11       36.29       43.38      4.82 o
   3  16  11       11.94       13.03      2.51 o
   4  16  11        2.73        2.80      2.00 o
   5  16  11        6.96        7.77      2.45 o
   6  16  11        0.21       -1.82      1.87 o
  -3 -11  12       11.76        7.49      2.97 o
  -2 -11  12       15.38       17.22      3.49 o
  -1 -11  12       49.07       46.05      3.78 o
   0 -11  12        7.96        3.23      3.15 o
   1 -11  12      205.04      226.76     15.98 o
   2 -11  12       10.31       11.17      3.27 o
   3 -11  12       24.25       21.79      3.70 o
  -4 -10  12      136.95      161.57      5.62 o
  -3 -10  12        3.23        2.56      1.60 o
  -2 -10  12        4.05        2.91      1.53 o
  -1 -10  12       53.65       55.11      6.04 o
   0 -10  12       96.29       99.00      5.67 o
   1 -10  12        1.02        3.54      2.02 o
   2 -10  12       75.21       72.15      7.10 o
   3 -10  12        7.74        7.98      2.48 o
   4 -10  12        5.22        3.32      2.13 o
   5 -10  12       38.16       34.96      3.96 o
  -5  -9  12       42.02       41.83      3.31 o
  -4  -9  12       20.75       14.23      2.22 o
  -3  -9  12        7.25        4.91      1.58 o
  -2  -9  12        1.24        1.68      1.35 o
  -1  -9  12        0.29        0.15      1.51 o
   0  -9  12       90.59       98.95      3.74 o
   1  -9  12        8.17       10.43      2.47 o
   2  -9  12        3.79        7.38      2.23 o
   3  -9  12        9.82       12.00      2.60 o
   4  -9  12       15.90       20.59      3.28 o
   5  -9  12       90.96       92.12      6.04 o
   6  -9  12        0.92        1.75      2.03 o
  -6  -8  12       70.83       73.99      5.11 o
  -5  -8  12        7.64        5.87      1.88 o
  -4  -8  12       29.19       27.87      3.28 o
  -3  -8  12       11.35       11.76      1.89 o
  -2  -8  12       37.37       42.22      2.88 o
  -1  -8  12       45.23       48.02      2.85 o
   0  -8  12       13.64       16.78      2.09 o
   1  -8  12        1.03       -0.02      1.62 o
   2  -8  12       20.74       22.19      3.03 o
   3  -8  12      154.62      166.89      6.85 o
   4  -8  12        4.80        5.93      2.17 o
   5  -8  12        0.20        0.47      1.68 o
   6  -8  12        3.77        4.83      1.98 o
   7  -8  12       34.27       28.77      4.42 o
  -6  -7  12        0.72       -0.56      1.44 o
  -5  -7  12       13.98       13.29      2.16 o
  -4  -7  12        0.10       -0.56      1.23 o
  -3  -7  12       52.93       55.08      3.19 o
  -2  -7  12       21.39       18.24      2.04 o
  -1  -7  12       23.66       26.12      1.77 o
   0  -7  12        2.88        4.69      1.14 o
   1  -7  12        3.27        2.70      1.14 o
   2  -7  12      293.87      284.18      8.88 o
   3  -7  12        2.38        6.29      3.38 o
   4  -7  12      103.87       97.70      4.49 o
   5  -7  12       18.82       18.17      2.29 o
   6  -7  12        2.12        4.38      1.61 o
   7  -7  12       11.74       14.24      5.27 o
   8  -7  12       67.04       69.41      9.31 o
  -7  -6  12        9.86        7.13      2.32 o
  -6  -6  12       17.77       19.93      2.03 o
  -5  -6  12        1.34        0.46      1.40 o
  -4  -6  12        9.86        8.70      1.72 o
  -3  -6  12       22.02       14.73      1.89 o
  -2  -6  12        0.23        0.50      1.05 o
  -1  -6  12      171.98      171.97      3.97 o
   0  -6  12       29.16       27.60      1.75 o
   1  -6  12      167.41      163.20      4.41 o
   2  -6  12        0.11       -0.40      1.48 o
   3  -6  12      211.70      210.25      9.40 o
   4  -6  12       42.44       42.01      2.85 o
   5  -6  12       93.21      101.99      4.10 o
   6  -6  12       47.82       44.38      4.66 o
   7  -6  12       17.38       19.37      5.58 o
   8  -6  12      305.23      315.32     17.62 o
  -7  -5  12        5.55        2.95      2.02 o
  -6  -5  12       13.15        9.90      2.35 o
  -5  -5  12      170.29      192.80      4.99 o
  -4  -5  12      229.77      240.69      5.08 o
  -3  -5  12       28.66       28.83      2.33 o
  -2  -5  12        0.61       -0.74      0.91 o
  -1  -5  12      186.78      173.11      4.29 o
   0  -5  12       31.10       32.96      1.83 o
   1  -5  12       31.41       31.47      2.34 o
   2  -5  12        3.44        3.79      1.38 o
   3  -5  12       93.83       86.53      3.82 o
   4  -5  12       27.03       28.68      2.38 o
   5  -5  12       64.29       70.76      3.87 o
   6  -5  12       22.74       25.37      3.10 o
   7  -5  12        3.10        1.37      1.72 o
   8  -5  12       60.91       67.36      5.86 o
   9  -5  12        0.20        2.85      2.72 o
  -8  -4  12       23.22       26.12      6.05 o
  -7  -4  12        2.27        3.48      2.30 o
  -6  -4  12        9.99       12.76      2.05 o
  -5  -4  12        6.35        4.03      1.10 o
  -4  -4  12      123.13      122.77      3.28 o
  -3  -4  12       11.52       10.73      1.41 o
  -2  -4  12       35.19       30.12      2.20 o
  -1  -4  12       54.30       60.02      2.11 o
   0  -4  12       98.86       98.08      2.81 o
   1  -4  12       32.51       36.00      1.62 o
   2  -4  12      163.88      155.04      4.90 o
   3  -4  12       77.86       66.13      3.62 o
   4  -4  12       24.06       26.23      2.26 o
   5  -4  12      204.85      215.06      5.65 o
   6  -4  12      117.99      133.27      9.70 o
   7  -4  12       82.33       86.13      4.81 o
   8  -4  12       45.30       40.79      5.30 o
   9  -4  12       21.23       18.05      3.86 o
  -8  -3  12       57.70       39.60      7.03 o
  -7  -3  12       98.76       88.56      6.00 o
  -6  -3  12        7.11        6.27      1.93 o
  -5  -3  12       28.72       27.41      1.84 o
  -4  -3  12      177.97      191.71      4.05 o
  -3  -3  12       47.26       48.41      2.26 o
  -2  -3  12      200.54      210.43      5.29 o
  -1  -3  12        0.35        0.95      0.64 o
   0  -3  12      163.71      170.99      3.25 o
   1  -3  12       10.32       11.09      1.00 o
   2  -3  12       15.67       11.54      1.57 o
   3  -3  12      113.55      123.53      3.93 o
   4  -3  12       27.71       25.58      2.13 o
   5  -3  12       80.28       83.15      3.42 o
   6  -3  12        0.08       -0.92      1.35 o
   7  -3  12       66.73       62.65      5.76 o
   8  -3  12        1.49        0.47      1.61 o
   9  -3  12        1.83        1.19      2.36 o
  10  -3  12       15.97       15.91      3.81 o
  -8  -2  12       11.75        7.53      2.65 o
  -7  -2  12       46.21       40.60      3.64 o
  -6  -2  12       33.35       36.36      3.36 o
  -5  -2  12      100.83      108.90      3.55 o
  -4  -2  12        0.19        0.38      0.79 o
  -3  -2  12       45.03       42.73      1.94 o
  -2  -2  12       16.59       20.40      1.49 o
  -1  -2  12       84.93       83.71      2.10 o
   0  -2  12      120.31      116.23      2.52 o
   1  -2  12       28.53       25.12      1.49 o
   2  -2  12       43.42       41.75      1.62 o
   3  -2  12        4.48        7.56      1.31 o
   4  -2  12       42.30       44.43      2.53 o
   5  -2  12        0.92        1.24      1.11 o
   6  -2  12       43.39       41.40      3.35 o
   7  -2  12        4.34        3.33      1.66 o
   8  -2  12       90.15       86.46      5.19 o
   9  -2  12       14.64       13.55      3.50 o
  10  -2  12       55.34       58.16      5.70 o
  -8  -1  12       59.62       54.01      5.05 o
  -7  -1  12       11.19        7.02      3.43 o
  -6  -1  12        1.07        0.38      1.40 o
  -5  -1  12      128.82      126.43      7.16 o
  -4  -1  12        0.30        1.29      0.83 o
  -3  -1  12       93.84       91.13      2.56 o
  -2  -1  12       43.27       36.85      2.49 o
  -1  -1  12      882.92      900.50      9.20 o
   0  -1  12      123.05      117.80      2.42 o
   1  -1  12      128.86      122.75      2.30 o
   2  -1  12       13.81       16.70      1.06 o
   3  -1  12       37.40       32.28      1.81 o
   4  -1  12      108.45      114.05      3.01 o
   5  -1  12       14.08       14.09      1.69 o
   6  -1  12       61.30       57.33      3.65 o
   7  -1  12       10.20        9.81      3.28 o
   8  -1  12      120.02      118.64      5.25 o
   9  -1  12       12.49       14.30      2.53 o
  10  -1  12        5.18       -0.01      2.27 o
  -8   0  12       51.41       54.64      4.14 o
  -7   0  12       30.27       40.32      3.66 o
  -6   0  12      113.90       99.74      4.13 o
  -5   0  12       28.44       31.08      3.00 o
  -4   0  12        1.50        1.12      0.86 o
  -3   0  12       78.53       70.28      2.26 o
  -2   0  12       35.48       31.48      2.94 o
  -1   0  12      130.17      135.34      2.57 o
   0   0  12        1.11        1.35      0.82 o
   1   0  12      124.59      122.21      2.41 o
   2   0  12        0.02        0.14      0.39 o
   3   0  12      247.01      226.79      4.11 o
   4   0  12      403.28      404.27      6.42 o
   5   0  12       30.10       29.75      2.83 o
   6   0  12       66.70       61.56      4.64 o
   7   0  12      190.99      201.81      6.59 o
   8   0  12       14.57       14.91      2.37 o
   9   0  12       12.52        7.61      3.37 o
  10   0  12       45.37       59.23      7.65 o
  11   0  12       49.05       51.16      5.50 o
  -8   1  12       11.16       16.88      2.71 o
  -7   1  12        8.72        8.64      1.87 o
  -6   1  12       20.23       18.29      2.24 o
  -5   1  12        3.09        2.39      1.25 o
  -4   1  12      330.43      314.43      6.03 o
  -3   1  12       44.35       38.77      2.35 o
  -2   1  12       95.23       92.33      2.55 o
  -1   1  12      224.27      209.50      2.86 o
   0   1  12      104.15      108.54      2.11 o
   1   1  12       29.28       28.88      1.76 o
   2   1  12       19.91       15.74      0.81 o
   3   1  12      190.05      191.36      3.68 o
   4   1  12      288.45      271.39      4.47 o
   5   1  12      122.70      121.20      4.69 o
   6   1  12      384.62      374.61      9.06 o
   7   1  12        0.23        0.98      1.96 o
   8   1  12      161.63      154.09      9.83 o
   9   1  12       60.72       57.94      3.47 o
  10   1  12       12.70        7.10      2.78 o
  11   1  12        9.40        4.91      3.59 o
  -8   2  12       10.75        8.63      2.27 o
  -7   2  12      282.99      289.85      7.51 o
  -6   2  12        5.84        3.67      1.47 o
  -5   2  12       42.55       42.48      2.95 o
  -4   2  12       76.94       80.81      3.03 o
  -3   2  12       44.00       48.24      2.30 o
  -2   2  12      147.50      152.11      5.50 o
  -1   2  12        1.06        1.66      0.54 o
   0   2  12      403.37      371.29      4.77 o
   1   2  12       18.43       21.20      1.11 o
   2   2  12        1.07        1.52      0.47 o
   3   2  12      157.62      133.76      3.16 o
   4   2  12        7.69        8.71      1.02 o
   5   2  12       80.29       69.24      2.36 o
   6   2  12      140.99      152.27      4.03 o
   7   2  12       32.31       33.13      2.18 o
   8   2  12      187.31      186.38      4.77 o
   9   2  12       33.86       31.70      2.31 o
  10   2  12       28.77       20.83      2.37 o
  11   2  12        0.01        0.38      1.93 o
  -8   3  12       92.97       97.44      7.03 o
  -7   3  12       17.61       15.39      2.62 o
  -6   3  12       55.93       57.33      4.00 o
  -5   3  12       26.24       23.88      2.74 o
  -4   3  12        0.90        1.75      0.96 o
  -3   3  12      570.51      562.69      8.56 o
  -2   3  12       21.19       23.35      1.70 o
  -1   3  12      133.49      121.41      2.13 o
   0   3  12       64.59       62.51      1.76 o
   1   3  12      134.97      130.48      2.32 o
   2   3  12      124.94      117.63      2.07 o
   3   3  12      369.21      382.06      9.08 o
   4   3  12      154.77      135.00      2.55 o
   5   3  12       70.32       61.83      2.09 o
   6   3  12       89.01       91.92      3.10 o
   7   3  12      322.29      327.26      7.44 o
   8   3  12       67.04       67.95      2.95 o
   9   3  12       41.57       42.52      2.55 o
  10   3  12       56.50       53.72      3.30 o
  11   3  12        5.55        7.22      2.42 o
  -8   4  12        4.64        5.36      2.67 o
  -7   4  12       10.99        9.08      2.83 o
  -6   4  12        3.95        4.28      1.79 o
  -5   4  12        0.02        1.67      1.27 o
  -4   4  12       20.26       16.76      1.66 o
  -3   4  12      126.67      135.73      4.54 o
  -2   4  12       11.72       10.59      1.36 o
  -1   4  12       20.92       17.94      1.35 o
   0   4  12      963.01      929.99      9.01 o
   1   4  12        1.13        1.33      0.57 o
   2   4  12      402.97      410.54      4.53 o
   3   4  12      218.59      228.99      3.66 o
   4   4  12       35.92       32.65      1.38 o
   5   4  12        2.05        2.12      0.68 o
   6   4  12      130.63      131.77      3.74 o
   7   4  12       91.73       84.02      3.13 o
   8   4  12      143.81      138.32      5.11 o
   9   4  12        0.79        1.32      1.07 o
  10   4  12        8.94        9.21      1.84 o
  11   4  12       23.18       21.87      3.03 o
  -8   5  12        1.74        2.24      2.62 o
  -7   5  12       38.25       44.33      7.27 o
  -6   5  12        0.00        0.10      1.59 o
  -5   5  12       27.86       29.19      3.10 o
  -4   5  12       80.83       76.72      3.46 o
  -3   5  12       12.78       15.60      1.79 o
  -2   5  12        2.88        2.45      1.15 o
  -1   5  12       77.84       76.74      3.59 o
   0   5  12      579.05      568.79      7.46 o
   1   5  12      352.99      350.34      5.57 o
   2   5  12      144.29      137.48      2.37 o
   3   5  12      129.35      127.75      2.93 o
   4   5  12      372.71      398.67      4.71 o
   5   5  12       10.11        9.06      1.13 o
   6   5  12       79.74       83.64      3.82 o
   7   5  12        2.74        4.06      1.13 o
   8   5  12        1.38        0.59      0.93 o
   9   5  12       45.66       47.89      2.69 o
  10   5  12        1.64        1.77      1.41 o
  11   5  12       13.50        9.33      2.53 o
  -7   6  12       56.84       62.97      8.44 o
  -6   6  12       26.94       27.68      3.32 o
  -5   6  12        9.24        5.07      2.00 o
  -4   6  12       54.03       58.39      3.09 o
  -3   6  12       12.34       11.59      1.80 o
  -2   6  12        7.38        3.71      1.23 o
  -1   6  12        0.08        0.86      0.95 o
   0   6  12       30.59       23.93      1.45 o
   1   6  12      137.76      131.10      2.68 o
   2   6  12        2.15        2.78      0.67 o
   3   6  12      312.12      318.42      4.06 o
   4   6  12       23.87       24.72      1.34 o
   5   6  12       59.30       59.30      1.56 o
   6   6  12       58.32       63.13      2.74 o
   7   6  12        5.32        2.87      1.04 o
   8   6  12       39.50       42.90      2.51 o
   9   6  12       92.34       91.80      3.54 o
  10   6  12        1.29        0.98      1.34 o
  11   6  12        1.39       -0.89      1.88 o
  -7   7  12        2.68        7.20      3.17 o
  -6   7  12      103.84      119.98      5.79 o
  -5   7  12       51.43       59.62      6.31 o
  -4   7  12       67.11       70.86      7.35 o
  -3   7  12      645.15      620.52     10.84 o
  -2   7  12       94.17       96.33      4.04 o
  -1   7  12       38.58       37.49      3.63 o
   0   7  12        5.21        4.67      0.94 o
   1   7  12       37.98       35.70      2.08 o
   2   7  12        7.36        9.43      0.81 o
   3   7  12       22.48       23.48      1.74 o
   4   7  12       89.45       88.89      2.09 o
   5   7  12      107.15      100.68      1.87 o
   6   7  12       37.03       35.27      2.25 o
   7   7  12       38.92       39.68      2.43 o
   8   7  12        6.56        5.97      1.35 o
   9   7  12       35.97       37.33      2.95 o
  10   7  12       27.87       22.86      2.52 o
  11   7  12       92.42       95.95     10.46 o
  -7   8  12       17.03       24.65      4.94 o
  -6   8  12        6.12        5.60      5.73 o
  -5   8  12       52.44       58.66      4.40 o
  -4   8  12       44.06       36.16      2.81 o
  -3   8  12       98.71       96.29      3.92 o
  -2   8  12       63.18       71.51      3.69 o
  -1   8  12        3.41        3.01      1.32 o
   0   8  12      329.42      339.50      5.40 o
   1   8  12       54.21       47.28      3.83 o
   2   8  12        1.19        0.57      0.63 o
   3   8  12       50.45       48.32      1.95 o
   4   8  12      395.47      393.16      5.22 o
   5   8  12       57.13       67.42      2.00 o
   6   8  12       12.51       13.20      1.44 o
   7   8  12        2.19        3.38      1.26 o
   8   8  12      104.65      109.94      4.67 o
   9   8  12       42.70       37.40      2.57 o
  10   8  12       93.89       87.78      5.97 o
  11   8  12        0.25       -1.00      2.21 o
  -6   9  12        8.07        8.24      3.11 o
  -5   9  12       11.04        8.04      2.01 o
  -4   9  12       36.99       41.80      3.32 o
  -3   9  12        0.07       -0.13      1.22 o
  -2   9  12       42.34       43.92      3.18 o
  -1   9  12       23.42       22.94      2.34 o
   0   9  12      160.44      162.67      5.40 o
   1   9  12       15.67       16.30      1.81 o
   2   9  12       95.52       89.54      2.27 o
   3   9  12      202.26      202.45      5.34 o
   4   9  12        0.58        0.42      0.73 o
   5   9  12      142.53      159.21      3.41 o
   6   9  12        0.00        1.29      0.85 o
   7   9  12       12.99       11.10      1.76 o
   8   9  12       16.63       16.39      1.91 o
   9   9  12        0.11       -0.53      1.48 o
  10   9  12        2.77        0.29      1.54 o
  -6  10  12       24.13       30.27      5.64 o
  -5  10  12        5.14        8.08      2.29 o
  -4  10  12       29.99       28.88      2.78 o
  -3  10  12       47.88       52.61      3.67 o
  -2  10  12       22.97       24.61      2.72 o
  -1  10  12        1.98        0.66      2.07 o
   0  10  12        1.88        3.17      1.14 o
   1  10  12      100.91       99.06      4.39 o
   2  10  12       61.08       62.13      2.31 o
   3  10  12       17.05       19.61      2.06 o
   4  10  12       74.96       81.62      3.54 o
   5  10  12       17.25       19.33      1.52 o
   6  10  12      110.08      118.71      3.07 o
   7  10  12       41.21       42.44      2.66 o
   8  10  12       32.02       34.38      2.56 o
   9  10  12       92.36      111.97      8.21 o
  10  10  12        6.45        5.82      4.98 o
  -5  11  12        0.01        2.17      1.99 o
  -4  11  12        1.33        1.83      1.81 o
  -3  11  12      142.67      151.19      5.81 o
  -2  11  12        0.26        0.66      1.53 o
  -1  11  12        0.12        1.46      1.84 o
   0  11  12      179.44      174.02      6.80 o
   1  11  12       41.09       50.15      3.35 o
   2  11  12       10.13        7.28      1.25 o
   3  11  12       48.23       41.69      3.27 o
   4  11  12        0.82        2.29      1.29 o
   5  11  12        2.29        5.24      1.32 o
   6  11  12        2.35        3.19      1.05 o
   7  11  12       59.38       56.06      2.68 o
   8  11  12       12.06       10.13      1.98 o
   9  11  12       83.37      106.66      8.15 o
  10  11  12       32.87       26.81      6.48 o
  -4  12  12       21.51       20.72      4.95 o
  -3  12  12       10.63        9.97      2.28 o
  -2  12  12      130.32      140.95      9.20 o
  -1  12  12       78.57       71.92      4.80 o
   0  12  12      102.92      103.62      5.38 o
   1  12  12        7.57        8.14      1.70 o
   2  12  12        0.00       -0.01      0.99 o
   3  12  12       19.04       21.26      2.84 o
   4  12  12       67.13       66.46      3.47 o
   5  12  12        1.55        0.40      1.37 o
   6  12  12        3.53        1.20      1.01 o
   7  12  12       10.06        7.28      1.45 o
   8  12  12       29.78       25.20      3.37 o
   9  12  12       19.72       23.90      3.67 o
  -3  13  12       35.75       33.95      3.46 o
  -2  13  12       20.20       24.99      3.64 o
  -1  13  12        5.05        0.39      1.90 o
   0  13  12       23.55       28.11      5.88 o
   1  13  12       44.29       52.75      3.05 o
   2  13  12       17.25       12.19      1.92 o
   3  13  12        4.89        3.26      1.50 o
   4  13  12        1.58        1.76      1.44 o
   5  13  12        2.30        1.13      1.46 o
   6  13  12        3.97        2.55      2.50 o
   7  13  12        5.11        5.54      1.39 o
   8  13  12        2.20        1.86      1.87 o
  -2  14  12        0.01        0.59      2.09 o
  -1  14  12       11.95        7.02      2.73 o
   0  14  12       67.03       62.80      9.49 o
   1  14  12      153.22      161.33      6.59 o
   2  14  12       44.58       44.07      2.91 o
   3  14  12       71.17       73.00      4.57 o
   4  14  12        1.86        1.42      1.47 o
   5  14  12       80.21       76.57      4.04 o
   6  14  12       20.74       27.93      3.30 o
   7  14  12       61.18       62.83      4.61 o
   8  14  12       18.64       21.70      3.08 o
  -1  15  12        2.11        4.68      2.30 o
   0  15  12       14.00       17.22      2.98 o
   1  15  12       21.33       19.48      5.31 o
   2  15  12        3.57        6.00      1.73 o
   3  15  12        0.59        1.39      1.52 o
   4  15  12        7.57        6.91      1.88 o
   5  15  12        0.37       -1.80      1.75 o
   6  15  12        0.84        0.61      2.72 o
   1  16  12        3.81        4.08      3.52 o
   2  16  12       81.30       94.93      9.13 o
   3  16  12       14.18       15.20      2.28 o
   4  16  12        0.00        0.37      1.82 o
  -2 -10  13        0.06        0.45      1.42 o
  -1 -10  13        2.96        2.74      1.42 o
   0 -10  13       86.82       82.41      9.09 o
   1 -10  13      251.78      270.74      9.37 o
   2 -10  13        5.43       10.70      2.61 o
   3 -10  13       78.35       84.11     13.73 o
  -4  -9  13       17.55        9.95      2.81 o
  -3  -9  13        1.23        2.37      1.45 o
  -2  -9  13        3.91        2.36      1.46 o
  -1  -9  13        0.13        0.64      1.27 o
   0  -9  13      116.77      126.42      5.74 o
   1  -9  13       42.83       48.25      5.21 o
   2  -9  13      159.75      148.68     10.84 o
   3  -9  13       15.87       11.78      2.84 o
   4  -9  13        0.09       -0.62      2.81 o
   5  -9  13        4.74        8.02      2.50 o
  -5  -8  13       34.32       33.76      3.09 o
  -4  -8  13        1.19        2.34      1.54 o
  -3  -8  13       68.54       67.40      3.60 o
  -2  -8  13       75.62       73.52      3.56 o
  -1  -8  13        1.06        1.31      1.22 o
   0  -8  13      123.08      134.20      3.60 o
   1  -8  13      315.97      324.96      9.87 o
   2  -8  13      127.60      132.85      6.19 o
   3  -8  13       42.94       41.93      4.00 o
   4  -8  13       15.17        8.99      2.55 o
   5  -8  13       41.11       45.13      5.64 o
   6  -8  13        3.95        2.40      1.75 o
  -6  -7  13       69.83       67.69      4.59 o
  -5  -7  13       80.31       82.23      6.35 o
  -4  -7  13        4.88        8.40      1.87 o
  -3  -7  13      172.25      171.09      5.58 o
  -2  -7  13        2.60        1.26      1.44 o
  -1  -7  13       27.67       27.41      3.34 o
   0  -7  13       70.36       69.50      2.67 o
   1  -7  13        0.18        1.74      1.83 o
   2  -7  13      207.98      214.63      7.79 o
   3  -7  13        1.88        3.62      2.07 o
   4  -7  13       14.29       19.10      2.52 o
   5  -7  13        4.55        4.38      1.87 o
   6  -7  13       31.90       37.28      3.51 o
   7  -7  13       54.00       56.80      5.71 o
  -6  -6  13      189.82      196.66     10.00 o
  -5  -6  13       32.04       34.30      3.67 o
  -4  -6  13        0.17        0.59      1.31 o
  -3  -6  13       35.17       36.96      2.74 o
  -2  -6  13       55.22       53.07      3.06 o
  -1  -6  13      510.17      517.57     14.10 o
   0  -6  13        0.69        3.19      1.05 o
   1  -6  13       11.34        8.20      1.44 o
   2  -6  13       14.89        3.84      1.92 o
   3  -6  13        6.85        5.33      3.10 o
   4  -6  13       52.65       51.59      3.54 o
   5  -6  13        2.53        2.71      1.60 o
   6  -6  13       98.27      103.36      6.53 o
   7  -6  13       10.09       10.98      3.27 o
   8  -6  13      116.46      126.01      7.78 o
  -6  -5  13        0.63        1.46      1.29 o
  -5  -5  13        2.53        2.76      1.72 o
  -4  -5  13       19.46       18.38      2.25 o
  -3  -5  13        3.71        2.61      1.34 o
  -2  -5  13       92.25       94.58      5.61 o
  -1  -5  13       13.41       15.37      2.79 o
   0  -5  13        0.29        1.52      0.94 o
   1  -5  13       12.90       12.42      1.29 o
   2  -5  13       86.51       96.07      6.47 o
   3  -5  13       96.26       87.15      4.95 o
   4  -5  13       75.43       76.44      5.70 o
   5  -5  13        5.13        0.72      1.55 o
   6  -5  13        9.50        6.61      2.24 o
   7  -5  13        0.03        2.35      2.39 o
   8  -5  13      103.34       98.70      7.00 o
  -7  -4  13       67.05       72.70     13.90 o
  -6  -4  13        0.91        0.74      1.32 o
  -5  -4  13        4.37        5.77      1.28 o
  -4  -4  13        1.44        0.82      1.12 o
  -3  -4  13       15.95       17.71      2.00 o
  -2  -4  13        4.85        5.34      1.37 o
  -1  -4  13       12.79       10.79      2.06 o
   0  -4  13       89.99       94.80      2.87 o
   1  -4  13       52.12       50.90      2.09 o
   2  -4  13       18.23       18.76      3.31 o
   3  -4  13      110.71       99.17      4.19 o
   4  -4  13       27.31       28.19      2.42 o
   5  -4  13       63.52       59.49      3.27 o
   6  -4  13       37.28       41.90      3.78 o
   7  -4  13        6.29        4.98      2.04 o
   8  -4  13       22.02       22.11      4.02 o
   9  -4  13      128.67      142.24      9.27 o
  -7  -3  13       21.60       22.70      5.22 o
  -6  -3  13        0.00       -0.50      1.36 o
  -5  -3  13       41.96       44.05      2.46 o
  -4  -3  13       93.91       99.81      3.02 o
  -3  -3  13       77.55       76.31      3.76 o
  -2  -3  13       24.67       24.84      2.10 o
  -1  -3  13        7.52        4.80      0.92 o
   0  -3  13      126.70      128.30      3.31 o
   1  -3  13        2.55        2.91      0.85 o
   2  -3  13      118.47      115.19      4.30 o
   3  -3  13        3.32        0.80      1.24 o
   4  -3  13       20.02       20.74      2.75 o
   5  -3  13      258.09      262.86      6.38 o
   6  -3  13       12.07       10.63      2.24 o
   7  -3  13       17.48       21.03      2.99 o
   8  -3  13        0.78        1.29      2.33 o
   9  -3  13      167.29      204.70      9.58 o
  -7  -2  13      103.53      109.41     16.11 o
  -6  -2  13        0.23       -0.22      1.59 o
  -5  -2  13       13.18        9.72      1.66 o
  -4  -2  13       60.84       60.62      2.45 o
  -3  -2  13      227.11      222.77      5.71 o
  -2  -2  13      108.71      113.13      3.88 o
  -1  -2  13       55.71       54.79      1.91 o
   0  -2  13      183.86      188.18      4.05 o
   1  -2  13       12.91        9.15      1.41 o
   2  -2  13      240.52      233.43      4.59 o
   3  -2  13       68.68       70.04      3.45 o
   4  -2  13        1.92        1.92      1.21 o
   5  -2  13        0.24       -0.08      1.13 o
   6  -2  13       28.90       38.32      3.47 o
   7  -2  13      191.96      202.66      7.06 o
   8  -2  13       14.61        6.10      2.14 o
   9  -2  13       23.98       17.48      3.81 o
  10  -2  13       34.36       37.81      5.06 o
  -7  -1  13       25.43       31.57      4.42 o
  -6  -1  13       10.69        6.69      2.12 o
  -5  -1  13        8.91        9.39      1.46 o
  -4  -1  13       31.72       24.89      1.90 o
  -3  -1  13      180.04      178.42      3.81 o
  -2  -1  13       41.01       42.53      2.47 o
  -1  -1  13      147.66      156.82      4.39 o
   0  -1  13      145.54      144.35      2.80 o
   1  -1  13      121.49      122.81      2.70 o
   2  -1  13      131.46      137.85      3.13 o
   3  -1  13        3.67        4.07      1.44 o
   4  -1  13       40.95       43.26      2.58 o
   5  -1  13        0.08       -0.23      1.03 o
   6  -1  13      825.65      847.76     16.17 o
   7  -1  13       79.56       86.98      4.62 o
   8  -1  13       18.93       16.15      2.63 o
   9  -1  13        1.93       -0.16      3.27 o
  10  -1  13       42.35       47.00      5.37 o
  -7   0  13       56.01       54.92      5.07 o
  -6   0  13       79.64       80.75      4.76 o
  -5   0  13       51.87       49.84      2.99 o
  -4   0  13       46.57       50.78      2.43 o
  -3   0  13      167.92      159.44      3.56 o
  -2   0  13        5.07        2.88      1.11 o
  -1   0  13       15.05       10.78      1.05 o
   0   0  13      360.57      371.26      4.55 o
   1   0  13      195.36      191.76      3.06 o
   2   0  13        2.56        2.73      0.66 o
   3   0  13       45.19       44.03      2.42 o
   4   0  13      101.37      104.46      3.86 o
   5   0  13        0.13        0.26      1.03 o
   6   0  13        5.29        6.88      1.90 o
   7   0  13      153.35      155.71      5.97 o
   8   0  13       85.08       85.67      4.74 o
   9   0  13        9.72        9.72      3.05 o
  10   0  13       33.55       37.93      4.96 o
  -7   1  13        4.41        4.96      1.92 o
  -6   1  13       26.83       28.49      2.78 o
  -5   1  13        1.21        2.51      1.26 o
  -4   1  13       79.41       80.50      2.93 o
  -3   1  13       12.25       12.19      1.81 o
  -2   1  13       32.48       31.02      1.63 o
  -1   1  13      131.28      137.24      2.82 o
   0   1  13      160.19      159.86      2.71 o
   1   1  13        3.65        3.11      0.70 o
   2   1  13      199.79      190.80      3.28 o
   3   1  13       72.19       77.27      5.55 o
   4   1  13       75.41       83.01      2.87 o
   5   1  13      187.27      192.23      5.88 o
   6   1  13        1.11        2.35      1.20 o
   7   1  13      139.63      152.81      5.83 o
   8   1  13       20.33       16.59      2.61 o
   9   1  13       14.31       12.10      2.37 o
  10   1  13       12.33       11.97      2.34 o
  -7   2  13        8.79        8.76      2.20 o
  -6   2  13       45.53       40.97      3.18 o
  -5   2  13        7.58        8.58      1.51 o
  -4   2  13       56.30       61.05      2.81 o
  -3   2  13       10.59       10.70      1.40 o
  -2   2  13      153.92      142.29      3.73 o
  -1   2  13        3.42        2.34      0.84 o
   0   2  13      284.28      283.19      4.12 o
   1   2  13      315.44      313.85      4.36 o
   2   2  13       10.59       10.90      1.01 o
   3   2  13       37.03       30.31      2.02 o
   4   2  13       51.05       53.43      3.00 o
   5   2  13      205.13      205.53      4.50 o
   6   2  13        1.69        1.39      1.20 o
   7   2  13       33.89       32.89      3.16 o
   8   2  13       28.00       26.48      2.42 o
   9   2  13       29.19       25.88      2.28 o
  10   2  13        4.67        5.83      1.72 o
  11   2  13        0.77        2.65      2.69 o
  -7   3  13       74.98       75.77      8.45 o
  -6   3  13        3.08        0.72      1.48 o
  -5   3  13       36.61       35.86      5.42 o
  -4   3  13       14.99       13.33      1.80 o
  -3   3  13        0.74        2.19      0.99 o
  -2   3  13      221.68      215.73     15.99 o
  -1   3  13      337.51      335.54      5.77 o
   0   3  13      313.77      327.58      5.49 o
   1   3  13      103.19      107.84      2.74 o
   2   3  13       12.92       16.55      1.02 o
   3   3  13        1.32        0.66      0.73 o
   4   3  13       70.66       82.44      3.20 o
   5   3  13      140.43      143.39      3.32 o
   6   3  13        0.18       -0.69      0.83 o
   7   3  13      106.89      100.81      3.48 o
   8   3  13       10.31       11.80      2.74 o
   9   3  13      300.13      315.39      6.73 o
  10   3  13       16.54       12.99      2.13 o
  11   3  13        5.46        4.62      2.29 o
  -7   4  13        6.44        4.23      2.61 o
  -6   4  13        4.79        3.28      1.65 o
  -5   4  13       14.67       11.29      2.33 o
  -4   4  13       16.06       13.76      1.66 o
  -3   4  13       76.03       74.19      2.97 o
  -2   4  13       28.42       30.71      2.87 o
  -1   4  13       88.24       92.93      3.26 o
   0   4  13       17.45       16.04      1.60 o
   1   4  13       33.13       31.51      1.38 o
   2   4  13        7.02        5.16      0.75 o
   3   4  13       78.25       73.45      4.87 o
   4   4  13       54.07       58.44      2.02 o
   5   4  13       85.27       88.08      2.44 o
   6   4  13       85.46       88.45      3.22 o
   7   4  13       81.77       75.25      3.48 o
   8   4  13      117.41      114.93      3.86 o
   9   4  13       64.88       64.69      3.17 o
  10   4  13       49.43       46.41      3.27 o
  11   4  13        3.36        1.39      2.11 o
  -7   5  13        0.03       -0.02      2.45 o
  -6   5  13       35.90       30.47      6.53 o
  -5   5  13       43.18       40.75      2.86 o
  -4   5  13        7.01        7.77      1.61 o
  -3   5  13      354.35      344.61      7.37 o
  -2   5  13        6.44        8.22      1.65 o
  -1   5  13        1.73        2.60      1.48 o
   0   5  13      109.30      110.47      4.20 o
   1   5  13       24.84       25.71      1.47 o
   2   5  13       83.47       82.01      2.58 o
   3   5  13        9.05        7.87      1.08 o
   4   5  13      163.88      167.98      3.35 o
   5   5  13       79.31       85.71      2.44 o
   6   5  13       29.57       30.22      2.15 o
   7   5  13       83.25       81.84      3.27 o
   8   5  13      105.18      107.24      3.76 o
   9   5  13       33.46       31.09      2.40 o
  10   5  13        0.09        0.69      1.35 o
  11   5  13       29.75       24.33      3.56 o
  -7   6  13        0.02        3.99      4.19 o
  -6   6  13       13.08       13.69      3.20 o
  -5   6  13       56.38       56.29      4.81 o
  -4   6  13       17.95       18.84      2.13 o
  -3   6  13       52.35       46.49      2.89 o
  -2   6  13        6.21       10.77      1.90 o
  -1   6  13        6.04        3.95      1.56 o
   0   6  13        0.31        1.19      0.89 o
   1   6  13       48.85       45.74      1.94 o
   2   6  13        7.41        6.86      0.87 o
   3   6  13      123.04      124.04      2.73 o
   4   6  13      164.10      163.69      3.15 o
   5   6  13       91.71       92.28      2.54 o
   6   6  13       19.11       16.16      1.69 o
   7   6  13       56.58       53.71      2.82 o
   8   6  13      133.25      139.80      4.26 o
   9   6  13       26.11       30.23      2.40 o
  10   6  13       30.38       27.53      3.49 o
  11   6  13       20.70       19.67      3.35 o
  -6   7  13      125.60      140.45      7.65 o
  -5   7  13        0.73        2.38      1.53 o
  -4   7  13       55.50       57.55      3.35 o
  -3   7  13      246.82      267.02      6.60 o
  -2   7  13      257.86      275.70      7.27 o
  -1   7  13        0.46        1.44      1.18 o
   0   7  13       12.34        9.41      1.52 o
   1   7  13      330.85      337.99      5.95 o
   2   7  13      126.78      132.57      3.02 o
   3   7  13       36.68       37.83      1.99 o
   4   7  13      324.75      304.56      4.19 o
   5   7  13      247.96      266.49      5.45 o
   6   7  13        5.51        6.15      1.24 o
   7   7  13        1.09        0.79      1.05 o
   8   7  13        4.02        6.87      1.50 o
   9   7  13       83.54       85.76      3.63 o
  10   7  13       28.62       22.99      2.60 o
  -6   8  13       19.01       21.11      3.94 o
  -5   8  13       36.68       36.26      3.03 o
  -4   8  13       57.97       63.74      3.63 o
  -3   8  13        0.14       -0.99      1.51 o
  -2   8  13       55.64       56.43      4.15 o
  -1   8  13        2.13        2.41      1.63 o
   0   8  13        2.54        4.25      1.27 o
   1   8  13        0.28        1.78      0.90 o
   2   8  13       20.97       23.15      1.66 o
   3   8  13       12.10       10.40      1.35 o
   4   8  13      185.00      188.97      3.63 o
   5   8  13        0.48        1.04      0.77 o
   6   8  13      107.68      111.81      3.64 o
   7   8  13      102.94      111.54      3.84 o
   8   8  13      168.50      193.23      5.17 o
   9   8  13        0.21        0.30      1.35 o
  10   8  13       46.86       35.58      3.08 o
  -6   9  13       29.18       30.23      4.86 o
  -5   9  13      102.54      112.19      7.81 o
  -4   9  13        0.09        2.11      1.84 o
  -3   9  13      201.47      209.79      6.70 o
  -2   9  13      231.85      214.34      6.59 o
  -1   9  13        0.31        3.14      1.47 o
   0   9  13       44.64       39.59      3.90 o
   1   9  13       97.00       93.86      3.61 o
   2   9  13        3.78        3.80      0.88 o
   3   9  13       38.19       34.63      3.05 o
   4   9  13        5.95        4.79      1.22 o
   5   9  13       25.55       23.40      1.64 o
   6   9  13       12.47       10.40      1.28 o
   7   9  13       61.34       71.42      3.30 o
   8   9  13       16.91       15.99      2.02 o
   9   9  13       79.38       96.09      4.87 o
  10   9  13      147.75      171.32      8.87 o
  -5  10  13       13.22        9.32      4.97 o
  -4  10  13       51.00       53.56      3.97 o
  -3  10  13       83.56       83.60      5.06 o
  -2  10  13       40.37       39.22      3.23 o
  -1  10  13       20.95       18.03      2.38 o
   0  10  13        2.24        2.89      1.35 o
   1  10  13       45.67       48.91      2.83 o
   2  10  13        9.77       11.59      1.17 o
   3  10  13       34.23       32.43      2.49 o
   4  10  13        4.50        5.02      1.50 o
   5  10  13       33.99       39.73      2.13 o
   6  10  13        2.51        3.94      1.08 o
   7  10  13        0.05        0.37      1.06 o
   8  10  13        5.42        6.00      1.59 o
   9  10  13       59.80       63.53      5.71 o
  10  10  13       15.58        9.39      3.19 o
  -4  11  13        2.68        5.22      2.09 o
  -3  11  13       94.77      108.66      5.16 o
  -2  11  13       16.96       11.09      4.15 o
  -1  11  13       14.96       13.68      3.13 o
   0  11  13       12.31       19.90      2.93 o
   1  11  13       60.70       63.57      3.21 o
   2  11  13       11.88       12.36      1.25 o
   3  11  13        0.02        1.89      1.29 o
   4  11  13      134.38      141.11      4.87 o
   5  11  13        9.25        9.98      1.91 o
   6  11  13        0.99        1.37      1.03 o
   7  11  13       36.98       40.35      2.46 o
   8  11  13       13.14       10.00      1.96 o
   9  11  13        0.63        2.69      1.80 o
  -4  12  13        3.63        4.94      2.16 o
  -3  12  13       19.70       21.75      5.41 o
  -2  12  13       23.29       17.67      2.65 o
  -1  12  13       28.72       27.46      4.07 o
   0  12  13        2.71        0.01      1.88 o
   1  12  13        7.65        9.28      1.78 o
   2  12  13       25.37       22.56      2.22 o
   3  12  13      140.68      150.25      4.99 o
   4  12  13       88.45       88.05      3.97 o
   5  12  13        7.58        6.00      1.74 o
   6  12  13       52.53       52.07      3.40 o
   7  12  13        4.35        5.67      1.31 o
   8  12  13        0.03       -0.60      1.67 o
   9  12  13        1.93        1.95      2.52 o
  -3  13  13       28.77       28.43      3.34 o
  -2  13  13        4.20        2.75      2.29 o
  -1  13  13       35.73       45.76      4.37 o
   0  13  13       23.70       17.78      3.78 o
   1  13  13       30.18       27.32      3.20 o
   2  13  13        3.98        4.71      2.18 o
   3  13  13       47.43       46.85      3.36 o
   4  13  13       13.00       12.70      2.09 o
   5  13  13        4.21        4.03      1.81 o
   6  13  13        1.96        5.37      3.65 o
   7  13  13       58.45       62.81      3.49 o
   8  13  13       50.71       52.15      3.47 o
  -2  14  13       47.30       50.13      5.10 o
  -1  14  13       22.83       29.33      4.97 o
   0  14  13       20.37       17.80      3.04 o
   1  14  13      178.82      174.01      6.93 o
   2  14  13       13.72       14.25      2.87 o
   3  14  13       10.59        8.25      2.91 o
   4  14  13        3.03        5.44      1.75 o
   5  14  13      104.16      123.54      4.95 o
   6  14  13        0.00        1.01      2.11 o
   7  14  13       33.53       35.98      3.80 o
   0  15  13       19.05       19.04      3.44 o
   1  15  13        7.53       12.22      4.51 o
   2  15  13        0.22        2.63      2.82 o
   3  15  13        0.97        2.23      1.66 o
   4  15  13        3.84        4.65      1.87 o
   5  15  13       28.75       33.26      4.99 o
   6  15  13       25.09       27.06      4.20 o
  -2  -9  14      123.19      124.53      4.89 o
  -1  -9  14        2.76        1.55      1.39 o
   0  -9  14        1.45        3.69      3.19 o
   1  -9  14       30.93       30.26      3.64 o
   2  -9  14       63.87       71.00      5.06 o
   3  -9  14       21.82       19.88      4.72 o
  -4  -8  14       39.30       42.52      3.32 o
  -3  -8  14       14.50       11.57      2.07 o
  -2  -8  14        5.22        4.78      1.63 o
  -1  -8  14       34.16       29.91      2.51 o
   0  -8  14       39.34       43.55      3.75 o
   1  -8  14       26.96       29.10      3.45 o
   2  -8  14      273.41      306.36      9.93 o
   3  -8  14       15.99       16.91      2.99 o
   4  -8  14       71.96       84.59     19.03 o
   5  -8  14        0.17        0.00      1.96 o
  -4  -7  14       18.29       20.27      2.49 o
  -3  -7  14       42.33       45.62      3.29 o
  -2  -7  14        0.02        0.24      1.24 o
  -1  -7  14       38.57       36.15      4.51 o
   0  -7  14       68.61       81.50      2.89 o
   1  -7  14      135.27      128.76      6.00 o
   2  -7  14       56.65       51.56      4.51 o
   3  -7  14       27.31       24.26      3.32 o
   4  -7  14       34.95       32.92      3.85 o
   5  -7  14        0.36        0.67      2.52 o
   6  -7  14        1.26        1.73      1.89 o
  -5  -6  14       11.37       12.56      2.74 o
  -4  -6  14        7.78       10.58      1.98 o
  -3  -6  14       31.14       32.97      5.73 o
  -2  -6  14        4.99        3.51      1.47 o
  -1  -6  14        0.33        2.36      1.76 o
   0  -6  14        1.49        2.38      1.08 o
   1  -6  14      283.51      289.51      9.00 o
   2  -6  14        5.40        3.07      2.61 o
   3  -6  14      114.22      124.72      6.03 o
   4  -6  14        0.15        2.09      1.67 o
   5  -6  14       10.83        5.85      2.29 o
   6  -6  14       31.62       28.39      3.20 o
   7  -6  14        2.17        3.13      2.53 o
  -6  -5  14       84.79       87.98      4.39 o
  -5  -5  14       36.07       41.93      6.86 o
  -4  -5  14        1.82        2.50      1.50 o
  -3  -5  14       10.40       12.51      2.04 o
  -2  -5  14        9.99       11.33      2.21 o
  -1  -5  14       92.85       97.58      6.93 o
   0  -5  14       31.97       31.73      2.79 o
   1  -5  14      102.94      105.32      3.62 o
   2  -5  14       40.53       34.63      3.83 o
   3  -5  14        8.25        5.84      1.77 o
   4  -5  14        0.02        2.17      1.67 o
   5  -5  14        5.38        2.53      1.71 o
   6  -5  14        0.75        2.93      1.59 o
   7  -5  14        1.37        3.41      2.67 o
  -6  -4  14       32.25       27.30      2.79 o
  -5  -4  14       82.57       80.45      5.61 o
  -4  -4  14       48.84       47.06      3.14 o
  -3  -4  14        2.34        1.16      1.28 o
  -2  -4  14      138.80      140.28      8.34 o
  -1  -4  14        3.41        2.46      1.19 o
   0  -4  14      156.53      168.12      3.99 o
   1  -4  14      134.10      138.74      3.44 o
   2  -4  14       16.89       16.44      4.33 o
   3  -4  14       38.41       39.24      3.06 o
   4  -4  14        0.09       -0.51      1.42 o
   5  -4  14       57.81       62.06      5.20 o
   6  -4  14        9.03       10.87      2.01 o
   7  -4  14       14.17        8.84      2.94 o
   8  -4  14       32.19       36.66      6.35 o
  -6  -3  14       17.17       20.81      2.80 o
  -5  -3  14       10.72        5.46      1.75 o
  -4  -3  14        0.04        1.44      1.32 o
  -3  -3  14       27.75       21.59      2.22 o
  -2  -3  14       27.45       23.16      3.36 o
  -1  -3  14       65.09       58.80      3.54 o
   0  -3  14       30.15       33.28      1.90 o
   1  -3  14        0.01        1.10      1.51 o
   2  -3  14       83.49       80.72      4.56 o
   3  -3  14        8.82        8.19      1.86 o
   4  -3  14       54.97       50.02      3.40 o
   5  -3  14      102.82      109.71      4.24 o
   6  -3  14        9.29       12.16      4.06 o
   7  -3  14      118.96      117.67      6.54 o
   8  -3  14       28.37       24.01      4.21 o
   9  -3  14      123.19      126.40      7.95 o
  -7  -2  14      110.28      108.04     10.07 o
  -6  -2  14       56.23       58.09      3.92 o
  -5  -2  14       27.34       25.36      2.13 o
  -4  -2  14       38.28       41.49      2.83 o
  -3  -2  14       85.20       87.12      3.61 o
  -2  -2  14      106.78      100.02      3.76 o
  -1  -2  14      247.44      243.20      5.88 o
   0  -2  14      177.41      172.32      3.93 o
   1  -2  14       18.13       16.27      1.30 o
   2  -2  14      131.88      130.36      5.82 o
   3  -2  14        0.96        1.53      1.35 o
   4  -2  14      136.69      123.56      4.29 o
   5  -2  14      143.22      150.28      4.85 o
   6  -2  14        8.31        7.59      2.24 o
   7  -2  14       71.96       77.66      4.85 o
   8  -2  14        5.52        6.31      2.79 o
   9  -2  14       11.22        9.75      6.57 o
  -7  -1  14       60.93       70.39      8.55 o
  -6  -1  14        0.70        0.95      1.66 o
  -5  -1  14       10.40       10.32      1.58 o
  -4  -1  14       17.40       16.69      1.80 o
  -3  -1  14       92.86      100.56      3.84 o
  -2  -1  14       31.99       35.35      3.09 o
  -1  -1  14      156.05      152.91      4.49 o
   0  -1  14        5.82        5.34      1.04 o
   1  -1  14        2.70        5.30      0.96 o
   2  -1  14        1.43        0.19      1.43 o
   3  -1  14      234.81      213.19      6.49 o
   4  -1  14        0.09        0.22      1.12 o
   5  -1  14        4.71        5.25      1.51 o
   6  -1  14      247.55      264.29      8.14 o
   7  -1  14       62.49       60.41      4.27 o
   8  -1  14       40.92       43.80      3.93 o
   9  -1  14       60.67       60.08      5.94 o
  -7   0  14       22.24       25.99      6.27 o
  -6   0  14      120.95      121.38      6.82 o
  -5   0  14        5.74        3.70      1.27 o
  -4   0  14        9.41        8.37      1.43 o
  -3   0  14       85.94       83.91      4.04 o
  -2   0  14      215.28      215.03      7.75 o
  -1   0  14      722.29      720.52     11.95 o
   0   0  14       71.27       79.48      2.19 o
   1   0  14      293.11      316.74      5.15 o
   2   0  14        3.01        2.42      0.84 o
   3   0  14        2.07        0.48      1.19 o
   4   0  14       15.78       17.27      1.71 o
   5   0  14        3.30        2.79      1.09 o
   6   0  14        1.47        2.14      1.77 o
   7   0  14        0.07        1.55      1.68 o
   8   0  14       30.96       33.18      5.88 o
   9   0  14       10.99        6.26      2.82 o
  10   0  14       26.36       18.71      3.93 o
  -7   1  14        4.21        1.63      3.69 o
  -6   1  14        1.24       -1.39      2.72 o
  -5   1  14       69.83       76.46      3.40 o
  -4   1  14        3.88        2.80      1.15 o
  -3   1  14        0.06       -0.17      1.12 o
  -2   1  14      412.93      408.08      8.08 o
  -1   1  14        5.31        7.13      1.23 o
   0   1  14      401.02      400.65      6.80 o
   1   1  14       69.79       67.72      2.21 o
   2   1  14        4.97        5.68      0.81 o
   3   1  14       54.98       51.03      4.90 o
   4   1  14        3.15        1.42      0.98 o
   5   1  14        1.62        0.36      1.07 o
   6   1  14        0.46        0.13      1.12 o
   7   1  14      175.55      173.71      5.38 o
   8   1  14       18.28       22.33      2.41 o
   9   1  14       18.30       19.28      3.32 o
  10   1  14       17.73       14.63      3.54 o
  -7   2  14        5.57        0.68      2.07 o
  -6   2  14       82.63       76.18      6.53 o
  -5   2  14        3.21        2.34      1.44 o
  -4   2  14      381.77      382.52      6.88 o
  -3   2  14        0.38        0.18      0.97 o
  -2   2  14       46.08       47.14      2.68 o
  -1   2  14       74.42       71.01      2.70 o
   0   2  14       94.27       99.94      2.69 o
   1   2  14        7.24        5.96      1.07 o
   2   2  14       26.21       24.78      1.29 o
   3   2  14      103.85       99.54      5.71 o
   4   2  14       26.90       22.91      1.84 o
   5   2  14      164.33      169.32      4.28 o
   6   2  14        9.00       10.29      1.74 o
   7   2  14       15.63       16.70      2.73 o
   8   2  14       94.01      105.84      5.26 o
   9   2  14        4.67        1.78      2.33 o
  10   2  14        9.38        7.82      3.14 o
  -7   3  14       54.66       67.98     12.43 o
  -6   3  14        1.25        3.61      1.97 o
  -5   3  14      259.31      264.22      6.18 o
  -4   3  14       52.74       53.52      3.14 o
  -3   3  14        7.17        8.46      2.20 o
  -2   3  14       32.34       30.53      3.25 o
  -1   3  14       13.51       13.63      1.68 o
   0   3  14       24.66       26.49      1.58 o
   1   3  14        3.87        4.06      0.87 o
   2   3  14       51.96       52.75      1.76 o
   3   3  14       89.36       96.69      3.95 o
   4   3  14        2.44        1.90      0.99 o
   5   3  14      518.30      530.06      9.48 o
   6   3  14        0.01        0.45      1.07 o
   7   3  14        1.22        0.42      1.16 o
   8   3  14       53.29       48.92      3.18 o
   9   3  14       53.34       54.59      3.48 o
  10   3  14        5.30        7.12      1.88 o
  -7   4  14        9.56        5.69      3.00 o
  -6   4  14        1.20        1.75      2.18 o
  -5   4  14       45.42       49.58      2.93 o
  -4   4  14        5.60        4.02      1.43 o
  -3   4  14       86.93       89.36      4.66 o
  -2   4  14       20.61       18.98      2.61 o
  -1   4  14       45.26       43.35      2.55 o
   0   4  14      154.65      151.06      3.65 o
   1   4  14       43.55       43.60      1.87 o
   2   4  14        1.86        2.33      0.68 o
   3   4  14        1.11        0.57      1.16 o
   4   4  14      115.29      112.98      3.42 o
   5   4  14       42.03       45.72      2.13 o
   6   4  14       37.12       31.52      2.52 o
   7   4  14        1.38        1.18      1.09 o
   8   4  14       73.50       73.76      3.37 o
   9   4  14       56.79       58.10      3.59 o
  10   4  14        1.48        0.67      1.43 o
  -6   5  14      127.73      134.73      7.70 o
  -5   5  14        1.29       -0.13      1.59 o
  -4   5  14       34.28       33.40      2.66 o
  -3   5  14       45.31       47.46      5.29 o
  -2   5  14        0.92        0.63      1.46 o
  -1   5  14      159.77      158.00      4.67 o
   0   5  14        8.08        9.17      1.24 o
   1   5  14       90.08       93.67      2.83 o
   2   5  14      126.57      120.24      3.34 o
   3   5  14       10.76       10.30      1.57 o
   4   5  14        4.34        5.03      1.05 o
   5   5  14        6.25        5.50      1.09 o
   6   5  14       78.29       73.63      2.94 o
   7   5  14      256.53      259.63      7.29 o
   8   5  14        9.94        7.45      1.57 o
   9   5  14       44.24       42.25      3.20 o
  10   5  14      106.94      106.11      4.67 o
  -6   6  14        0.56        2.91      3.28 o
  -5   6  14       36.96       39.40      3.09 o
  -4   6  14        7.97        6.76      1.71 o
  -3   6  14        1.40        1.53      1.45 o
  -2   6  14       65.37       66.98      3.73 o
  -1   6  14        2.88        1.60      1.53 o
   0   6  14        4.54        3.97      1.06 o
   1   6  14        6.35        4.32      1.08 o
   2   6  14      169.58      161.81      3.36 o
   3   6  14       44.33       44.47      2.61 o
   4   6  14        1.29        1.44      0.84 o
   5   6  14        3.23        3.98      0.97 o
   6   6  14       64.52       70.03      2.75 o
   7   6  14       42.28       35.22      2.49 o
   8   6  14      314.98      331.16      9.46 o
   9   6  14       11.89        7.34      1.83 o
  10   6  14       29.47       28.06      3.11 o
  -6   7  14       33.77       40.23      4.85 o
  -5   7  14        0.70        2.54      1.81 o
  -4   7  14       25.88       23.13      2.81 o
  -3   7  14       18.77       21.50      2.63 o
  -2   7  14      225.82      224.25      7.22 o
  -1   7  14       77.22       79.53      4.59 o
   0   7  14       85.74       79.56      2.74 o
   1   7  14      106.26      111.19      3.21 o
   2   7  14        7.80        6.36      1.07 o
   3   7  14      157.44      145.73      4.04 o
   4   7  14      310.78      305.80      5.16 o
   5   7  14       24.60       23.64      1.48 o
   6   7  14       14.59       16.17      1.46 o
   7   7  14      266.71      295.21      6.54 o
   8   7  14      227.92      244.49      9.07 o
   9   7  14       60.42       60.99      3.75 o
  10   7  14        0.02        1.81      1.98 o
  -5   8  14        0.09        1.02      1.71 o
  -4   8  14        0.26        0.71      1.66 o
  -3   8  14        0.57       -0.71      1.68 o
  -2   8  14       23.00       26.58      2.72 o
  -1   8  14       78.47       72.34      3.85 o
   0   8  14        3.66        2.40      1.58 o
   1   8  14      130.16      128.77      3.47 o
   2   8  14       98.67       91.88      4.34 o
   3   8  14        6.75       11.28      1.75 o
   4   8  14      107.88      119.14      3.48 o
   5   8  14      205.00      227.05      3.96 o
   6   8  14        0.22        0.62      0.86 o
   7   8  14      114.60      121.15      5.58 o
   8   8  14       28.56       32.00      4.06 o
   9   8  14        0.31       -0.14      1.51 o
  10   8  14       12.01        7.31      2.50 o
  -5   9  14       20.76       21.92      3.04 o
  -4   9  14        4.99        3.99      1.91 o
  -3   9  14       26.96       27.86      3.01 o
  -2   9  14        4.64        6.57      4.45 o
  -1   9  14       17.30       18.16      2.38 o
   0   9  14       30.94       28.09      5.77 o
   1   9  14       18.86       17.80      1.62 o
   2   9  14       67.93       68.27      2.46 o
   3   9  14        4.44        4.21      1.44 o
   4   9  14      248.80      257.00      9.45 o
   5   9  14      160.19      169.17      4.31 o
   6   9  14       14.63       13.25      1.52 o
   7   9  14        0.31        1.49      1.24 o
   8   9  14        2.72        2.29      1.33 o
   9   9  14       18.42       13.36      2.19 o
  10   9  14       12.13       11.78      2.87 o
  -4  10  14        3.97        5.79      2.43 o
  -3  10  14        1.33        2.39      1.71 o
  -2  10  14      114.62      119.73      5.13 o
  -1  10  14       93.49       96.98      4.57 o
   0  10  14        2.25        4.94      1.97 o
   1  10  14       14.99       19.99      1.67 o
   2  10  14       69.10       68.69      2.50 o
   3  10  14        4.84        5.26      1.53 o
   4  10  14        1.96        1.63      1.36 o
   5  10  14       39.85       38.67      4.89 o
   6  10  14       58.98       59.23      2.47 o
   7  10  14       23.25       23.73      2.06 o
   8  10  14        2.21        2.95      1.64 o
   9  10  14        0.01        0.33      1.55 o
  -4  11  14       17.49       18.91      2.83 o
  -3  11  14       67.14       83.23      5.65 o
  -2  11  14        6.05        4.92      1.88 o
  -1  11  14        8.17        5.67      2.05 o
   0  11  14       16.85       20.68      3.47 o
   1  11  14      155.35      148.94      5.37 o
   2  11  14       18.28       21.01      1.94 o
   3  11  14        0.53        0.25      1.29 o
   4  11  14        2.17        2.06      1.57 o
   5  11  14       75.36       69.44      3.73 o
   6  11  14        1.42        1.38      1.30 o
   7  11  14        1.20        1.61      1.15 o
   8  11  14       21.35       22.33      2.94 o
   9  11  14        0.60        2.26      2.32 o
  -3  12  14       18.64       18.17      2.85 o
  -2  12  14       71.32       73.67      4.50 o
  -1  12  14       24.08       15.90      3.04 o
   0  12  14       19.18       14.44      2.75 o
   1  12  14       16.61       14.72      2.62 o
   2  12  14       62.33       69.29      4.61 o
   3  12  14        0.46        1.67      1.37 o
   4  12  14       67.75       70.45      3.69 o
   5  12  14       58.95       62.17      3.70 o
   6  12  14       51.07       52.42      3.52 o
   7  12  14        1.17        2.33      1.47 o
   8  12  14       34.08       29.76      2.93 o
[truncated: 46,848 more chars]
